# Supplementary material for: Stability and reproducibility of proteomic profiles measured with an aptamer-based platform
Source: Sci Rep. 2018 May 30;8:8382. doi: 10.1038/s41598-018-26640-w (PMC5976624; doi:10.1038/s41598-018-26640-w)
Supplement: Supplementary file 2 — Supplementary Table S1 [file 41598_2018_26640_MOESM2_ESM.xlsx]

## Sheet: Sheet 1
Supplementary Table S1. Split replicates' mean CV, processing delay ICC and Spearman r, and within-person stability ICC and Spearman r for individual proteins
UniProt ID	Protein	Mean CV (%)	Processing delay ICC (0 vs. 24 hr)	Processing delay Spearman r (0 vs. 24 hr)	Within-person stability ICC (baseline vs. 1-year follow-up)	Within-person stability Spearman r (baseline vs. 1-year follow-up)
Q15118	[Pyruvate dehydrogenase (acetyl-transferring)] kinase isozyme 1, mitochondrial	16.62	0.85	0.9	0.82	0.78
P31946	14-3-3 protein beta/alpha	17.4	0	0.27	0.47	0.52
P62258	14-3-3 protein epsilon	6.21	0.77	0.76	0.79	0.69
P31946, P62258, P61981, Q04917, P27348, P63104, P31947	14-3-3 protein family	21.57	0	0.13	0.49	0.48
P31947	14-3-3 protein sigma	5.71	0.94	0.71	0.81	0.53
P27348	14-3-3 protein theta	5.98	0	0.61	0.29	0.45
P63104	14-3-3 protein zeta/delta	7.67	0	0.36	0.64	0.68
P15428	15-hydroxyprostaglandin dehydrogenase [NAD(+)]	8.92	0	0.62	0.3	0.32
P19174	1-phosphatidylinositol 4,5-bisphosphate phosphodiesterase gamma-1	5.3	0	0.55	0.8	0.82
P00973	2'-5'-oligoadenylate synthase 1	8.53	0.95	0.94	0.97	0.9
P51665	26S proteasome non-ATPase regulatory subunit 7	4.09	0.87	0.94	0.78	0.61
P04035	3-hydroxy-3-methylglutaryl-coenzyme A reductase	5.66	0.92	0.9	0.91	0.87
Q99714	3-hydroxyacyl-CoA dehydrogenase type-2	33.95	0.42	0.57	0.33	0.3
P46952	3-hydroxyanthranilate 3,4-dioxygenase	11.92	0.74	0.38	0.9	0.91
P31937	3-hydroxyisobutyrate dehydrogenase, mitochondrial	6.69	0.9	0.92	0.92	0.79
O15530	3-phosphoinositide-dependent protein kinase 1	11.12	0	0.01	0.41	0.49
P23396	40S ribosomal protein S3	10.3	0.6	0.17	0.55	0.48
P61247	40S ribosomal protein S3a	4.05	0.76	0.67	0.37	0.43
P62081	40S ribosomal protein S7	4.05	0.67	0.79	0.69	0.4
P08865	40S ribosomal protein SA	6.88	0.75	0.69	0.96	0.79
P10809	60 kDa heat shock protein, mitochondrial	23.99	0.1	0.28	0.3	0.35
P52209	6-phosphogluconate dehydrogenase, decarboxylating	14.86	0	0.29	0.22	0.3
P08253	72 kDa type IV collagenase	5.81	0	0.76	0.51	0.44
Q9UHI8	A disintegrin and metalloproteinase with thrombospondin motifs 1	7.36	0.67	0.84	0.6	0.4
Q76LX8	A disintegrin and metalloproteinase with thrombospondin motifs 13	4.8	0.13	0.86	0.81	0.8
Q8TE58	A disintegrin and metalloproteinase with thrombospondin motifs 15	8.03	0.86	0.91	0.89	0.85
O75173	A disintegrin and metalloproteinase with thrombospondin motifs 4	11.09	0.75	0.78	0.97	0.78
Q9UNA0	A disintegrin and metalloproteinase with thrombospondin motifs 5	3.25	0.94	0.96	0.82	0.83
P42684	Abelson tyrosine-protein kinase 2	6.06	0	-0.18	0.68	0.62
Q92484	Acid sphingomyelinase-like phosphodiesterase 3a	12.43	0	0.43	0.72	0.71
Q92688	Acidic leucine-rich nuclear phosphoprotein 32 family member B	13.66	0.68	0.52	0.41	0.66
P04070	Activated Protein C	4.9	0.93	0.94	0.97	0.78
P36896	Activin receptor type-1B	9.84	0.54	-0.04	0.51	0.32
P46108	Adapter molecule crk	8.55	0	0.31	0.66	0.67
P00568	Adenylate kinase isoenzyme 1	5.15	0	0.38	0.2	0.21
P30566	Adenylosuccinate lyase	13.46	0	0.6	0.45	0.44
Q9UHX3	Adhesion G protein-coupled receptor E2	12.82	0.59	0.88	0.62	0.69
Q8IZF4	Adhesion G-protein coupled receptor G5	5.03	0.94	0.86	0.8	0.8
Q15848	Adiponectin	7.19	0.92	0.86	0.92	0.9
P28907	ADP-ribosyl cyclase/cyclic ADP-ribose hydrolase 1	4.09	0.94	0.89	0.98	0.91
Q10588	ADP-ribosyl cyclase/cyclic ADP-ribose hydrolase 2	12.83	0.35	0.62	0.89	0.83
P35318	Adrenomedullin	7.16	0.7	0.92	0.68	0.69
Q15109	Advanced glycosylation end product-specific receptor, soluble	9.13	0.88	0.98	0.92	0.91
P43652	Afamin	4.66	0.89	0.87	0.8	0.81
O43488	Aflatoxin B1 aldehyde reductase member 2	12.78	0	0.45	0.57	0.56
P16112	Aggrecan core protein	6.04	0.55	0.57	0.76	0.82
O00253	Agouti-related protein	7.53	0.08	0.79	0.57	0.6
O00170	AH receptor-interacting protein	13.49	0.2	0.7	0.58	0.52
P24298	Alanine aminotransferase 1	10.82	0	0.35	0.08	0.1
P14550	Alcohol dehydrogenase [NADP(+)]	7.53	0	0.44	0.58	0.54
P55008	Allograft inflammatory factor 1	12.65	0.39	0.06	0.09	0.32
Q11128	Alpha-(1,3)-fucosyltransferase 5	8.12	0.15	0.8	0.67	0.72
P01011	Alpha-1-antichymotrypsin	5.99	0.2	0.27	0.65	0.68
P01011	Alpha-1-antichymotrypsin complex	5.6	0.89	0.48	0.25	0.38
P01009	Alpha-1-antitrypsin	7.48	0.86	0.67	0.84	0.76
P08697	Alpha-2-antiplasmin	4.09	0.66	0.55	0.72	0.83
P02765	Alpha-2-HS-glycoprotein	8.88	0.56	0.85	0.75	0.68
P01023	Alpha-2-macroglobulin	8.37	0.52	0.82	0.46	0.57
P30533	alpha-2-macroglobulin receptor-associated protein	10.31	0.63	0.88	0.7	0.59
P06733	Alpha-enolase	4.8	0	0.75	0.58	0.58
P02771	alpha-Fetoprotein	4.54	0.73	0.87	0.78	0.8
P35475	Alpha-L-iduronidase	8.52	0.93	0.97	0.87	0.9
P54920	Alpha-soluble NSF attachment protein	13.31	0	0.58	0.17	0.12
P37840	Alpha-synuclein	15.14	0	0.31	0.44	0.48
Q03154	Aminoacylase-1	4.47	0.91	0.98	0.74	0.7
Q13131, Q9Y478, P54619	AMP Kinase (alpha1beta1gamma1)	5.66	0.92	0.91	0.98	0.91
P54646, O43741, P54619	AMP Kinase (alpha2beta2gamma1)	9.92	0	-0.2	0.48	0.54
P15514	Amphiregulin	9.95	0	0.66	0.22	0.28
Q86SJ2	Amphoterin-induced protein 2	12.5	0.47	0.45	0.91	0.9
P05067	Amyloid beta A4 protein	6.21	0	0.31	0.63	0.59
P03950	Angiogenin	4.12	0.95	0.92	0.7	0.83
Q15389	Angiopoietin-1	5.31	0	0.01	0.71	0.75
Q02763	Angiopoietin-1 receptor, soluble	3.96	0.37	0.87	0.69	0.71
O15123	Angiopoietin-2	14.48	0.61	0.8	0.6	0.6
Q9Y264	Angiopoietin-4	12.13	0.42	0.8	0.83	0.77
Q9Y5C1	Angiopoietin-related protein 3	6.24	0.73	0.81	0.38	0.44
Q9BY76	Angiopoietin-related protein 4	6.25	0.65	0.67	0.7	0.63
P00747	Angiostatin	7.78	0.1	0.64	0.66	0.67
Q9BYF1	Angiotensin-converting enzyme 2	6.7	0.38	0.8	0.36	0.57
P01019	Angiotensinogen	9.6	0.98	0.94	0.7	0.77
Q01484	Ankyrin-2	5.05	0.96	0.95	0.99	0.92
P04083	Annexin A1	11.51	0.84	0.89	0	-0.04
P07355	Annexin A2	8.78	0.79	0.92	0.17	0.35
P08758	Annexin A5	7.64	0.79	0.85	0.9	0.81
P08133	Annexin A6	10.99	0.92	0.9	0.82	0.8
O95994	Anterior gradient protein 2 homolog	3.54	0.57	0.93	0.68	0.72
P03973	Antileukoproteinase	6.99	0.15	0.71	0.45	0.51
P01008	Antithrombin-III	3.53	0.65	0.74	0.58	0.8
P02647	Apolipoprotein A-I	6.28	0.82	0.89	0.57	0.75
P04114	Apolipoprotein B	11.37	0.71	0.86	0.63	0.73
P05090	Apolipoprotein D	13.38	0.28	0.1	0.17	0.52
P02649	Apolipoprotein E	10.47	0.98	0.99	0.56	0.64
P02649	Apolipoprotein E (isoform E2)	9.22	0.87	0.92	0.46	0.73
P02649	Apolipoprotein E (isoform E3)	9.29	0.85	0.96	0.52	0.58
P02649	Apolipoprotein E (isoform E4)	8.69	0.93	0.92	0.44	0.52
O14791	Apolipoprotein L1	3.64	0.84	0.83	0.75	0.85
O95445	Apolipoprotein M	8.26	0.47	0.64	0.79	0.79
P10415	Apoptosis regulator Bcl-2	9.77	0	0.71	0	-0.03
Q9UBU3	Appetite-regulating hormone	4.62	0.4	0.52	0.72	0.64
P05089	Arginase-1	8.34	0.62	0.42	0.02	0.1
P20711	Aromatic-L-amino-acid decarboxylase	5.36	0.84	0.79	0.77	0.8
Q5T4W7	Artemin	5.08	0.91	0.94	0.94	0.84
P15289	Arylsulfatase A	7.54	0.29	0.5	0.88	0.87
P15848	Arylsulfatase B	5.15	0.72	0.68	0.88	0.84
P07306	Asialoglycoprotein receptor 1	8.05	0.72	0.98	0.75	0.73
P17174	Aspartate aminotransferase, cytoplasmic	6.43	0.68	0.77	0.73	0.77
P06576	ATP synthase subunit beta, mitochondrial	10.85	0.42	0.47	0.89	0.88
P48047	ATP synthase subunit O, mitochondrial	39.98	0.58	0.74	0.25	0.22
Q9UMR2	ATP-dependent RNA helicase DDX19B	11.96	0	0.08	0.78	0.71
P01160	Atrial natriuretic factor	5.38	0.93	0.69	0.81	0.75
Q99856	AT-rich interactive domain-containing protein 3A	7.91	0	0.5	0.43	0.42
O14965	Aurora kinase A	11.05	0.98	0.91	0.91	0.82
Q96GD4	Aurora kinase B	7.08	0.83	0.83	0.86	0.73
P20160	Azurocidin	9.33	0	0.69	0.29	0.17
P17213	Bactericidal permeability-increasing protein	13.88	0.63	0.62	0.28	0.39
Q13489	Baculoviral IAP repeat-containing protein 3	6.08	0.85	0.85	0.94	0.85
O15392	Baculoviral IAP repeat-containing protein 5	5.95	0.37	0.64	0.85	0.74
Q96CA5	Baculoviral IAP repeat-containing protein 7 Isoform beta	9.54	0.76	0.88	0.93	0.82
P50895	Basal Cell Adhesion Molecule	6.64	0	0.27	0.6	0.59
P35613	Basigin	12.96	0.5	0.69	0.86	0.68
P41182	B-cell lymphoma 6 protein	5.08	0.9	0.93	0.97	0.73
P20273	B-cell receptor CD22	6.51	0.16	0.73	0.7	0.57
Q92934	Bcl2-associated agonist of cell death	12.23	0	0.6	0.5	0.39
Q07817	Bcl-2-like protein 1	7.94	0.06	0.62	0.66	0.7
Q92843	Bcl-2-like protein 2	3.18	0.95	0.91	0.96	0.75
Q16548	Bcl-2-related protein A1	7.05	0.1	0.72	0.16	0.22
Q16620	BDNF/NT-3 growth factors receptor	6.63	0	0.54	0.5	0.63
P61769	Beta-2-microglobulin	7.1	0.82	0.72	0.67	0.71
P25098	beta-adrenergic receptor kinase 1	9.54	0	0.6	0.37	0.41
Q96KN2	Beta-Ala-His dipeptidase	2.95	0.95	0.97	0.85	0.85
P35070	Betacellulin	9.95	0.91	0.9	0.86	0.78
P01189	Beta-endorphin	7.52	0.77	0.8	0.84	0.8
P01138	beta-nerve growth factor	4.8	0.74	0.96	0.97	0.85
P55957	BH3-interacting domain death agonist	6.81	0	0.42	0.67	0.65
P21810	Biglycan	10.53	0.83	0.96	0.52	0.43
Q8N8U9	BMP-binding endothelial regulator protein	4.9	0.96	0.95	0.83	0.65
P13497	Bone morphogenetic protein 1	6.9	0.35	0.54	0.8	0.72
O95393	Bone morphogenetic protein 10	5.22	0.37	0.12	0.78	0.67
P22004	Bone morphogenetic protein 6	7.66	0.4	0.75	0.49	0.42
P18075	Bone morphogenetic protein 7	6.99	0.32	0.25	0.71	0.78
P36894	Bone morphogenetic protein receptor type-1A	6.67	0.52	0.87	0.81	0.76
Q13873	Bone morphogenetic protein receptor type-2	4.23	0.67	0.49	0.82	0.76
P21815	Bone sialoprotein 2	7.94	0.8	0.92	0.77	0.73
P16860	Brain natriuretic peptide 32	6.13	0.92	0.94	0.89	0.71
P23560	Brain-derived neurotrophic factor	9.35	0	0.15	0.41	0.46
Q9GZN4	Brain-specific serine protease 4	8.18	0	0.57	0.41	0.43
O75815	Breast cancer anti-estrogen resistance protein 3	7.21	0.61	0.85	0.78	0.73
Q96GW7	Brevican core protein	4.45	0.89	0.95	0.96	0.94
Q9BWV1	Brother of CDO	6.64	0.09	0.69	0.65	0.63
P01024	C3a anaphylatoxin	14.39	0.74	0.82	0.45	0.55
P01024	C3a anaphylatoxin des Arginine	9.31	0.64	0.9	0	0.17
P01031	C5a anaphylatoxin	10.11	0.58	0.92	0.43	0.49
P12830	Cadherin-1	6.1	0	0.45	0.14	0.41
P55289	Cadherin-12	8.35	0	0.65	0.34	0.1
P55291	Cadherin-15	7.66	0	0.53	0.89	0.64
P19022	Cadherin-2	4.45	0.91	0.92	0.94	0.83
P22223	Cadherin-3	15.82	0.5	0.16	0.57	0.63
P33151	Cadherin-5	6	0.14	0.8	0.66	0.71
P55285	Cadherin-6	10.81	0.68	0.93	0.16	0.23
Q08209, P63098	Calcineurin	16.31	0	0.63	0.36	0.31
P63098	Calcineurin subunit B type 1	13.47	0.08	0.87	0.36	0.69
P54750	Calcium/calmodulin-dependent 3',5'-cyclic nucleotide phosphodiesterase 1A	5.89	0.71	0.92	0.46	0.24
Q8N5S9	Calcium/calmodulin-dependent protein kinase kinase 1	9.8	0	0.49	0.13	0.27
Q14012	Calcium/calmodulin-dependent protein kinase type 1	10.1	0.58	0.45	0.71	0.77
Q8IU85	Calcium/calmodulin-dependent protein kinase type 1D	7.82	0.63	0.73	0.86	0.71
Q9UQM7	Calcium/calmodulin-dependent protein kinase type II subunit alpha	5.92	0	0.18	0.35	0.45
Q13554	Calcium/calmodulin-dependent protein kinase type II subunit beta	7.55	0	0.09	0.28	0.43
Q13557	Calcium/calmodulin-dependent protein kinase type II subunit delta	9.34	0	0.26	0.45	0.49
P39877	Calcium-dependent phospholipase A2	7.69	0.17	0.67	0.84	0.4
P07384, P04632	Calpain I	8.6	0.03	0.74	0.62	0.6
P20810	Calpastatin	4.75	0.73	0.68	0.84	0.83
P27797	Calreticulin	5.64	0.68	0.87	0.99	0.86
P17612	cAMP-dependent protein kinase catalytic subunit alpha	15.49	0.07	0.51	0.52	0.52
P56211	cAMP-regulated phosphoprotein 19	5.17	0.74	0.75	0.75	0.65
Q08499	cAMP-specific 3',5'-cyclic phosphodiesterase 4D	6.61	0.69	0.84	0.81	0.78
Q7LFX5	Carbohydrate sulfotransferase 15	4.57	0	0.59	0.51	0.66
Q9Y4C5	Carbohydrate sulfotransferase 2	15.35	0.88	0.96	0.75	0.79
Q9GZX3	Carbohydrate sulfotransferase 6	5.36	0.94	0.91	0.74	0.69
P00915	Carbonic anhydrase 1	6.22	0	-0.29	0.33	0.26
Q8N1Q1	Carbonic anhydrase 13	9.5	0	0.16	0.61	0.56
P00918	Carbonic anhydrase 2	6.68	0.87	0.89	0.87	0.79
P07451	Carbonic anhydrase 3	5.69	0.01	-0.08	0.55	0.58
P22748	Carbonic anhydrase 4	8.34	0.24	0.6	0.72	0.75
P23280	Carbonic anhydrase 6	4.64	0.77	0.87	0.92	0.9
P43166	Carbonic anhydrase 7	4.78	0.91	0.85	0.9	0.79
Q16790	Carbonic anhydrase 9	6.42	0.92	0.94	0.9	0.9
Q9NS85	Carbonic anhydrase-related protein 10	4.23	0.76	0.88	0.71	0.73
Q96IY4	Carboxypeptidase B2	4.75	0.47	0.91	0.88	0.85
P16870	Carboxypeptidase E	7.37	0.95	0.87	0.94	0.79
Q16619	Cardiotrophin-1	5.07	0.82	0.89	0.92	0.89
P68400, P67870	Casein kinase II 2-alpha:2-beta heterotetramer	11.9	0.7	0.8	0.28	0.28
P19784, P67870	Casein kinase II 2-alpha':2-beta heterotetramer	9.23	0.48	0.8	0.74	0.68
P68400	Casein kinase II subunit alpha	8.04	0.76	0.89	0.54	0.52
Q92851	Caspase-10	6.89	0.82	0.85	0.59	0.59
P42575	Caspase-2	7.21	0.88	0.98	0.95	0.92
P42574	Caspase-3	8.22	0	0.04	0.62	0.63
P04040	Catalase	8.54	0	-0.11	0.29	0.35
P07858	Cathepsin B	7.36	0.91	0.15	0.77	0.77
P07339	Cathepsin D	24.79	0.59	0.65	0.43	0.48
P14091	Cathepsin E	6.44	0.93	0.94	0.93	0.8
Q9UBX1	Cathepsin F	3.42	0.77	0.94	0.81	0.83
P08311	Cathepsin G	6.82	0.88	0.9	0.38	0.46
P09668	Cathepsin H	8.07	0.33	0.9	0.77	0.63
O60911	Cathepsin L2	7.47	0.65	0.91	0.81	0.84
P25774	Cathepsin S	7.37	0.86	0.86	0.58	0.64
Q9UBR2	Cathepsin Z	6.3	0.56	0.92	0.84	0.81
P11717	Cation-independent mannose-6-phosphate receptor	6.25	0.35	0.93	0.78	0.68
P22362	C-C motif chemokine 1	8.66	0	0.06	0.59	0.58
Q99616	C-C motif chemokine 13	6.34	0.74	0.76	0.23	0.23
Q16627	C-C motif chemokine 14	9.75	0.79	0.67	0.8	0.8
Q16663	C-C motif chemokine 15	5.11	0.71	0.9	0.86	0.83
O15467	C-C motif chemokine 16	5.62	0.83	0.98	0.89	0.85
Q92583	C-C motif chemokine 17	4.07	0.43	0.64	0.88	0.79
P55774	C-C motif chemokine 18	5.1	0.94	0.96	0.86	0.89
Q99731	C-C motif chemokine 19	7.4	0.72	0.97	0.93	0.81
P13500	C-C motif chemokine 2	5.37	0.93	0.96	0.85	0.85
P78556	C-C motif chemokine 20	3.64	0.86	0.73	0.51	0.22
O00585	C-C motif chemokine 21	5.12	0.22	0.83	0.88	0.84
O00626	C-C motif chemokine 22	9.86	0.93	0.85	0.79	0.81
P55773	C-C motif chemokine 23	5.29	0.57	0.91	0.81	0.78
O00175	C-C motif chemokine 24	5.28	0.82	0.8	0.95	0.59
O15444	C-C motif chemokine 25	6.58	0.84	0.9	0.62	0.5
Q9Y258	C-C motif chemokine 26	8.04	0.8	0.83	0.93	0.86
Q9Y4X3	C-C motif chemokine 27	5.95	0.69	0.59	0.85	0.85
Q9NRJ3	C-C motif chemokine 28	4.76	0.45	0.69	0.82	0.77
P10147	C-C motif chemokine 3	12.54	0.86	0.92	0.96	0.89
P16619	C-C motif chemokine 3-like 1	8.62	0.43	0.31	0.85	0.87
Q8NHW4	C-C motif chemokine 4-like	5.94	0.85	0.93	0.95	0.92
P13501	C-C motif chemokine 5	10.48	0	0.44	0.7	0.77
P80098	C-C motif chemokine 7	3.94	0.88	0.75	0.8	0.69
P80075	C-C motif chemokine 8	5.62	0.78	0.87	0.76	0.68
P17676	CCAAT/enhancer-binding protein beta	11.26	0.89	0.67	0.88	0.89
Q6YHK3	CD109 antigen	8	0.12	0.84	0.69	0.63
Q13740	CD166 antigen	5.11	0	0.37	0.54	0.68
Q8N6Q3	CD177 antigen	8.95	0.97	0.91	0.98	0.98
Q9NNX6	CD209 antigen	4.16	0.87	0.97	0.89	0.9
Q15762	CD226 antigen	7.01	0.64	0.63	0.53	0.63
P26842	CD27 antigen	11.11	0.85	0.57	0.76	0.8
P29965	CD40 ligand	7.13	0	0.49	0.83	0.59
P09326	CD48 antigen	5.52	0.57	0.75	0.68	0.71
O43866	CD5 antigen-like	15.1	0.95	0.94	0.86	0.84
P13987	CD59 glycoprotein	8.28	0.03	0.56	0.74	0.62
P08962	CD63 antigen	8.93	0	0.38	0.4	0.56
P32970	CD70 antigen	4.86	0.82	0.89	0.69	0.87
Q01151	CD83 antigen	9.86	0.71	0.56	0.79	0.81
P48960	CD97 antigen	5.53	0.03	0.38	0.7	0.68
Q9BY67	Cell adhesion molecule 1	7.2	0.06	0.36	0.44	0.49
Q8N126	Cell adhesion molecule 3	7.03	0.63	0.88	0.35	0.53
Q4KMG0	Cell adhesion molecule-related/down-regulated by oncogenes	6.16	0.05	0.85	0.41	0.44
Q8TD46	Cell surface glycoprotein CD200 receptor 1	4.8	0.85	0.62	0.8	0.71
P04637	Cellular tumor antigen p53	8.5	0.09	0.29	0.38	0.66
Q49AH0	Cerebral dopamine neurotrophic factor	5.21	0.63	0.92	0.89	0.64
O00408	cGMP-dependent 3',5'-cyclic phosphodiesterase	10.8	0.32	0.85	0.63	0.66
Q14432	cGMP-inhibited 3',5'-cyclic phosphodiesterase A	4.31	0	0.24	0.54	0.59
O76074	cGMP-specific 3',5'-cyclic phosphodiesterase	12.08	0	0.62	0.61	0.62
P36222	Chitinase-3-like protein 1	4.63	0.97	0.98	0.89	0.9
Q13231	Chitotriosidase-1	8.17	0.77	0.85	0.91	0.85
O00299	Chloride intracellular channel protein 1	12.82	0	0.41	0.5	0.53
Q9Y259	Choline/ethanolamine kinase	16.78	0.31	0.83	0.52	0.63
Q9BU40	Chordin-like protein 1	7.66	0.49	0.71	0.76	0.75
P0DML2, P0DML3	Chorionic somatomammotropin hormone	8.83	0.16	0.79	0.65	0.71
P45973	Chromobox protein homolog 5	5.44	0.64	0.65	0.97	0.69
P10645	Chromogranin-A	5.82	0.58	0.45	0.36	0.53
P23946	Chymase	11.22	0.22	0	0	-0.22
P26441	Ciliary neurotrophic factor	6.51	0.8	0.83	0.81	0.62
P26992	Ciliary neurotrophic factor receptor subunit alpha	9.3	0.26	0.77	0.6	0.61
P55773	Ck-beta-8-1	8.31	0.14	0.65	0.7	0.68
P10909	Clusterin	7.29	0	0.44	0.4	0.79
Q08708	CMRF35-like molecule 6	7.81	0.5	0.85	0.8	0.75
Q14019	Coactosin-like protein	7.27	0.72	0.62	0.76	0.63
P00740	Coagulation factor IX	4.13	0.86	0.73	0.85	0.84
P00740	Coagulation factor IXab	4.95	0.89	0.79	0.81	0.8
P12259	Coagulation Factor V	7.24	0.64	0.8	0.42	0.76
P08709	Coagulation factor VII	7.57	0.83	0.89	0.91	0.78
P00742	Coagulation Factor X	6.07	0.32	0.86	0.56	0.6
P00742	Coagulation factor Xa	4.84	0.19	0.54	0.55	0.55
P03951	Coagulation Factor XI	6.8	0.89	0.85	0.72	0.85
P23528	Cofilin-1	10.69	0.37	0.85	0.45	0.47
Q76M96	Coiled-coil domain-containing protein 80	2.07	0.59	0.78	0.59	0.7
P27658	Collagen alpha-1(VIII) chain	6.16	0.9	0.94	0.96	0.91
Q86Y22	Collagen alpha-1(XXIII) chain	21.93	0.62	0.57	0.8	0.7
P45452	Collagenase 3	6.08	0.95	0.95	0.96	0.9
Q9BWP8	Collectin-11	5.97	0.82	0.95	0.86	0.81
Q5KU26	Collectin-12	7.08	0.12	0.86	0.7	0.71
Q86VX2	COMM domain-containing protein 7	10.52	0	-0.4	0.07	0.28
P02745, P02746, P02747	Complement C1q subcomponent	8.43	0.16	0.3	0.63	0.86
P00736	Complement C1r subcomponent	9.76	0.95	0.85	0.81	0.7
P06681	Complement C2	7.95	0.86	0.72	0.68	0.83
P01024	Complement C3	17.38	0.68	0.74	0.17	0.43
P01024	Complement C3b	11.17	0.96	0.95	0.49	0.53
P01024	Complement C3b, inactivated	7.22	0.57	0.74	0.53	0.61
P01024	Complement C3d fragment	7.55	0.79	0.68	0.4	0.6
P0C0L4, P0C0L5	Complement C4	5.82	0.64	0.77	0.78	0.8
P0C0L4, P0C0L5	Complement C4b	10.21	0.73	0.88	0.68	0.69
P01031	Complement C5	6.88	0.73	0.73	0.53	0.7
P01031, P13671	Complement C5b-C6 complex	5.87	0.85	0.76	0.65	0.69
Q07021	Complement component 1 Q subcomponent-binding protein, mitochondrial	5.07	0.42	0.76	0.18	0.65
Q9NPY3	Complement component C1q receptor	6.95	0.33	0.79	0.55	0.54
P13671	Complement component C6	10.6	0.45	0.24	0.18	0.68
P10643	Complement component C7	6.75	0.88	0.67	0.96	0.95
P07357, P07358, P07360	Complement component C8	8.3	0	-0.35	0.61	0.54
P02748	Complement component C9	2.74	0.87	0.96	0.75	0.71
P08174	Complement decay-accelerating factor	6.66	0.09	0.59	0.64	0.63
P00751	Complement factor B	2.75	0.87	0.86	0.57	0.81
P00746	Complement factor D	11.04	0	0.16	0.36	0.79
P08603	Complement factor H	3.16	0.9	0.93	0.42	0.65
Q9BXR6	Complement factor H-related protein 5	8.86	0.47	0.42	0.48	0.74
P05156	Complement factor I	4.43	0.83	0.87	0.52	0.7
P29279	Connective tissue growth factor	5.24	0.61	0.92	0.52	0.37
P02775	Connective tissue-activating peptide III	9.49	0	0.15	0.53	0.54
Q12860	Contactin-1	5.27	0.59	0.73	0.73	0.8
Q02246	Contactin-2	5.64	0.57	0.89	0.88	0.89
Q8IWV2	Contactin-4	5.44	0.19	0.59	0.67	0.69
O94779	Contactin-5	3.28	0.91	0.94	0.98	0.92
Q99829	Copine-1	11.62	0.47	0.83	0.67	0.58
P08185	Corticosteroid-binding globulin	4.98	0	0.83	0.38	0.42
P01189	Corticotropin	6.35	0.83	0.86	0.9	0.81
P02741	C-reactive protein	5.98	0.91	0.94	0.63	0.7
P12277	Creatine kinase B-type	7.25	0.92	0.88	0.94	0.82
P06732	Creatine kinase M-type	5.53	0.88	0.94	0.73	0.73
P12277, P06732	Creatine kinase M-type:Creatine kinase B-type heterodimer	9.55	0.64	0.87	0.76	0.76
P0CG37	Cryptic protein	7.52	0.01	0.76	0.61	0.45
Q9P126	C-type lectin domain family 1 member B	17.88	0	-0.03	0.64	0.73
Q9UJ71	C-type lectin domain family 4 member K	6.6	0.79	0.86	0.96	0.78
Q9H2X3	C-type lectin domain family 4 member M	5.66	0	0.44	0.13	0.51
Q9BXN2	C-type lectin domain family 7 member A	6.52	0.17	0.66	0.28	0.25
Q9UBG0	C-type mannose receptor 2	6.28	0.07	0.68	0.38	0.48
P02778	C-X-C motif chemokine 10	8.98	0.9	0.99	0.7	0.75
O14625	C-X-C motif chemokine 11	7.07	0.89	0.95	0.64	0.69
O43927	C-X-C motif chemokine 13	5.37	0.89	0.85	0.57	0.58
Q9H2A7	C-X-C motif chemokine 16	4.55	0	0.5	0.65	0.59
P42830	C-X-C motif chemokine 5	5.38	0.56	0.79	0.87	0.77
P80162	C-X-C motif chemokine 6	10.47	0.34	0.78	0.7	0.72
Q07325	C-X-C motif chemokine 9	6.43	0.77	0.94	0.84	0.66
P06493, P14635	Cyclin-dependent kinase 1:G2/mitotic-specific cyclin-B1 complex	7.03	0	0.83	0.44	0.22
P24941, P20248	Cyclin-dependent kinase 2:Cyclin-A2 complex	5.8	0.88	0.92	0.85	0.66
Q00535, Q15078	Cyclin-dependent kinase 5:Cyclin-dependent kinase 5 activator 1 complex	5.74	0.79	0.9	0.7	0.74
P49336, P24863	Cyclin-dependent kinase 8:Cyclin-C complex	6.22	0.52	0.83	0.5	0.65
P46527	Cyclin-dependent kinase inhibitor 1B	5.24	0.93	0.8	0.94	0.68
P01034	Cystatin-C	3.88	0.94	0.89	0.64	0.81
P28325	Cystatin-D	8.97	0.53	0.64	0.85	0.86
O76096	Cystatin-F	7	0.56	0.49	0.97	0.93
Q15828	Cystatin-M	6.81	0.65	0.91	0.81	0.76
P01036	Cystatin-S	8.76	0.81	0.84	0.92	0.79
P09228	Cystatin-SA	8.9	0.38	0.82	0.73	0.75
P01037	Cystatin-SN	5.93	0.78	0.91	0.03	0.33
P50461	Cysteine and glycine-rich protein 3	9.61	0.92	0.91	0.74	0.74
P54108	Cysteine-rich secretory protein 3	8.1	0.56	0.03	0.7	0.29
Q96HD1	Cysteine-rich with EGF-like domain protein 1	6.61	0.73	0.94	0.83	0.82
P99999	Cytochrome c	9.36	0.94	0.92	0.58	0.52
P08684	Cytochrome P450 3A4	6.36	0.34	0.66	0.5	0.54
P31785	Cytokine receptor common subunit gamma	10.93	0	0.62	0.27	0.3
O75462, Q9UBD9	Cytokine receptor-like factor 1:Cardiotrophin-like cytokine factor 1 Complex	6.04	0.94	0.89	0.54	0.84
Q9HC73	Cytokine receptor-like factor 2	7.35	0.49	0.71	0.65	0.28
P16333	Cytoplasmic protein NCK1	3.38	0.84	0.84	0.9	0.81
P51813	Cytoplasmic tyrosine-protein kinase BMX	4.58	0.85	0.93	0.88	0.59
Q8WWK9	Cytoskeleton-associated protein 2	9.38	0	-0.13	0.45	0.38
Q96KP4	Cytosolic non-specific dipeptidase	10.11	0.71	0.91	0.85	0.81
O95727	Cytotoxic and regulatory T-cell molecule	5.98	0.61	0.81	0.92	0.74
P16410	Cytotoxic T-lymphocyte protein 4	9.78	0.93	0.9	0.9	0.7
Q9H773	dCTP pyrophosphatase 1	6.63	0.44	0.7	0.79	0.76
P02671, P02675, P02679	D-dimer	9.63	0.66	0.79	0.58	0.69
Q9UIK4	Death-associated protein kinase 2	5.46	0.21	-0.34	0	0.28
P07585	Decorin	6.12	0.8	0.82	0.68	0.69
O00548	Delta-like protein 1	4.6	0.72	0.74	0.89	0.82
Q9NR61	Delta-like protein 4	6.78	0.75	0.92	0.79	0.8
Q07507	Dermatopontin	4.71	0.39	0.72	0.63	0.75
O43323	Desert hedgehog protein N-product	7.96	0	0.55	0.44	0.34
Q02487	Desmocollin-2	6.56	0.14	0.82	0.61	0.64
Q14574	Desmocollin-3	5.55	0.49	0.23	0.87	0.75
Q02413	Desmoglein-1	7.72	0.84	0.76	0.91	0.78
Q9NR28	Diablo homolog, mitochondrial	8.14	0.83	0.79	0.82	0.55
Q9UK85	Dickkopf-like protein 1	12.84	0.36	0.93	0.46	0.7
O94907	Dickkopf-related protein 1	4.87	0	0.21	0.67	0.66
Q9UBP4	Dickkopf-related protein 3	5.95	0.55	0.54	0.64	0.7
Q9UBT3	Dickkopf-related protein 4	6.04	0	0.23	0.64	0.6
P53634	Dipeptidyl peptidase 1	5.01	0.79	0.93	0.9	0.7
Q9UHL4	Dipeptidyl peptidase 2	8.8	0.72	0.79	0.72	0.81
Q16832	Discoidin domain-containing receptor 2	5.09	0.93	0.93	0.88	0.83
O43184	Disintegrin and metalloproteinase domain-containing protein 12	5.55	0.78	0.79	0.74	0.64
Q13443	Disintegrin and metalloproteinase domain-containing protein 9	5.35	0.04	0.83	0.87	0.69
Q06609	DNA repair protein RAD51 homolog 1	8.41	0.32	0.3	0.61	0.32
P11387	DNA topoisomerase 1	5.18	0.52	0.89	0.53	0.37
P25685	DnaJ homolog subfamily B member 1	10.43	0.22	0.84	0.51	0.46
O60469	Down syndrome cell adhesion molecule	6.76	0.72	0.92	0.87	0.84
Q9UJU6	Drebrin-like protein	9.96	0.17	0.46	0.41	0.46
Q9HCR9	Dual 3',5'-cyclic-AMP and -GMP phosphodiesterase 11A	17.39	0.47	0.74	0.63	0.67
Q02750	Dual specificity mitogen-activated protein kinase kinase 1	8.3	0.59	0.6	0.6	0.65
P36507	Dual specificity mitogen-activated protein kinase kinase 2	7.24	0.67	0.78	0.71	0.78
P46734	Dual specificity mitogen-activated protein kinase kinase 3	9.21	0.64	0.95	0.84	0.54
P45985	Dual specificity mitogen-activated protein kinase kinase 4	7.13	0.55	0.85	0.68	0.7
P51452	Dual specificity protein phosphatase 3	7.57	0	0.27	0.55	0.6
O43781	Dual specificity tyrosine-phosphorylation-regulated kinase 3	6.47	0.36	0.37	0.95	0.76
Q13561	Dynactin subunit 2	4.69	0.83	0.93	0.62	0.71
P63167	Dynein light chain 1, cytoplasmic	5.12	0.85	0.87	0.94	0.67
Q9NP97	Dynein light chain roadblock-type 1	17.98	0	0.1	0.39	0.45
Q8N2W9	E3 SUMO-protein ligase PIAS4	11.14	0.74	0.56	0.87	0.84
Q9UNE7	E3 ubiquitin-protein ligase CHIP	17.31	0	0.46	0.7	0.73
Q00987	E3 ubiquitin-protein ligase Mdm2	15.39	0.58	0.52	0.63	0.58
Q68DV7	E3 ubiquitin-protein ligase RNF43	6.95	0.59	0.62	0.93	0.74
Q9ULT6	E3 ubiquitin-protein ligase ZNRF3	4.18	0.98	0.87	0.94	0.85
Q92838	Ectodysplasin-A, secreted form	4.69	0.29	0.75	0.74	0.73
P49961	Ectonucleoside triphosphate diphosphohydrolase 1	5.27	0.84	0.79	0.97	0.58
O75355	Ectonucleoside triphosphate diphosphohydrolase 3	6.99	0.47	0.74	0.58	0.68
O75356	Ectonucleoside triphosphate diphosphohydrolase 5	6.04	0.32	0.62	0.64	0.62
Q6UWV6	Ectonucleotide pyrophosphatase/phosphodiesterase family member 7	7.99	0.84	0.9	0.9	0.9
Q12805	EGF-containing fibulin-like extracellular matrix protein 1	8.06	0.73	0.88	0.75	0.71
P19957	Elafin	8.89	0.79	0.97	0.82	0.78
P24534	Elongation factor 1-beta	7.54	0	0.51	0.58	0.44
P17813	Endoglin	8.04	0.11	0.61	0.54	0.51
Q9NZ08	Endoplasmic reticulum aminopeptidase 1	8.06	0.78	0.85	0.92	0.84
P30040	Endoplasmic reticulum resident protein 29	5.34	0.71	0.76	0.57	0.67
P39060	Endostatin	3.82	0	0.41	0.51	0.52
Q96AP7	Endothelial cell-selective adhesion molecule	14.28	0.14	0.66	0.8	0.74
Q9NQ30	Endothelial cell-specific molecule 1	8.38	0.55	0.86	0.78	0.75
Q12904	Endothelial monocyte-activating polypeptide 2	7.84	0.37	0.55	0.53	0.52
P42892	Endothelin-converting enzyme 1	5.54	0.45	0.73	0.69	0.76
P98073	Enteropeptidase	7.46	0.85	0.9	0.6	0.53
P51671	Eotaxin	8.43	0.86	0.87	0.85	0.73
P21709	Ephrin type-A receptor 1	8.09	0.59	0.9	0.62	0.62
Q5JZY3	Ephrin type-A receptor 10	4.42	0.9	0.87	0.97	0.82
P29317	Ephrin type-A receptor 2	8.74	0	0.51	0.58	0.54
P29320	Ephrin type-A receptor 3	12.26	0.93	0.92	0.88	0.77
P54756	Ephrin type-A receptor 5	7.12	0.82	0.87	0.86	0.84
P29323	Ephrin type-B receptor 2	10	0	0.77	0.37	0.36
P54760	Ephrin type-B receptor 4	11.98	0	0.29	0.58	0.74
O15197	Ephrin type-B receptor 6	5.08	0.31	0.57	0.77	0.66
O43921	Ephrin-A2	7.58	0.05	0.45	0.63	0.61
P52797	Ephrin-A3	6.82	0.38	0.83	0.66	0.65
P52798	Ephrin-A4	8.79	0	0.51	0.44	0.37
P52803	Ephrin-A5	7.48	0	0.48	0.41	0.39
P98172	Ephrin-B1	3.17	0	0.36	0.7	0.75
P52799	Ephrin-B2	10.18	0	0.35	0.42	0.42
Q15768	Ephrin-B3	7.45	0.88	0.89	0.26	0.35
P01133	Epidermal growth factor	8.69	0	-0.03	0.55	0.68
P00533	Epidermal growth factor receptor	5.59	0	0.52	0.58	0.59
Q9UBC2	Epidermal growth factor receptor substrate 15-like 1	9.87	0	-0.04	0.58	0.71
P00533	Epidermal growth factor receptor variant III	10.44	0.67	0.82	0.89	0.81
O14944	Epiregulin	5.51	0	0.19	0.78	0.74
Q08345	Epithelial discoidin domain-containing receptor 1	3.93	0.99	0.85	0.96	0.64
P01588	Erythropoietin	5.99	0.74	0.9	0.64	0.8
P19235	Erythropoietin receptor	5.64	0.52	0.73	0.92	0.54
P16581	E-selectin	5.5	0.76	0.95	0.85	0.86
P14061	Estradiol 17-beta-dehydrogenase 1	6.03	0.6	0.79	0	0.11
P03372	Estrogen receptor	4.8	0.79	0.87	0.75	0.65
P38919	Eukaryotic initiation factor 4A-III	3.8	0.88	0.81	0.88	0.71
P78344	Eukaryotic translation initiation factor 4 gamma 2	13.01	0	-0.35	0.59	0.61
Q13542	Eukaryotic translation initiation factor 4E-binding protein 2	5.69	0.7	0.9	0.89	0.83
Q15056	Eukaryotic translation initiation factor 4H	9.45	0	0.13	0.61	0.63
P55010	Eukaryotic translation initiation factor 5	3.81	0	0.75	0.57	0.32
P63241	Eukaryotic translation initiation factor 5A-1	5.8	0	0.8	0.43	0.43
Q16610	Extracellular matrix protein 1	6.77	0.88	0.8	0.64	0.72
P08294	Extracellular superoxide dismutase [Cu-Zn]	5.8	0.98	0.8	0.94	0.73
Q08945	FACT complex subunit SSRP1	3.7	0.92	0.91	0.95	0.88
Q01469	Fatty acid-binding protein, epidermal	5.38	0.94	0.94	0.92	0.91
P05413	Fatty acid-binding protein, heart	4.95	0.84	0.95	0.84	0.85
P07148	Fatty acid-binding protein, liver	5.39	0.54	0.95	0.52	0.55
Q96P31	Fc receptor-like protein 3	3.03	0.87	0.9	0.96	0.97
P02794, P02792	Ferritin	4.98	0.96	0.99	0.87	0.9
Q9UGM5	Fetuin-B	4.5	0.98	0.97	0.85	0.88
P02671, P02675, P02679	Fibrinogen	5.32	0.11	0.52	0.42	0.67
P02679	Fibrinogen gamma chain	7.94	0.51	0.74	0.6	0.73
P05230	Fibroblast growth factor 1	6.87	0.86	0.92	0.87	0.6
O15520	Fibroblast growth factor 10	5.96	0.63	0.81	0.86	0.82
P61328	Fibroblast growth factor 12	9.16	0.55	0.06	0.15	0.05
O43320	Fibroblast growth factor 16	8.52	0	0.6	0.21	0.28
O60258	Fibroblast growth factor 17	3.26	0.77	0.64	0.77	0.77
O76093	Fibroblast growth factor 18	6.48	0.94	0.85	0.86	0.77
O95750	Fibroblast growth factor 19	8.1	0.84	0.95	0.46	0.45
P09038	Fibroblast growth factor 2	5.77	0.95	0.94	0.89	0.9
Q9NP95	Fibroblast growth factor 20	3.36	0.77	0.84	0.95	0.81
Q9GZV9	Fibroblast growth factor 23	6.8	0.87	0.93	0.94	0.78
P08620	Fibroblast growth factor 4	7.15	0.58	0.81	0.76	0.36
P12034	Fibroblast growth factor 5	4.79	0.96	0.92	0.84	0.76
P10767	Fibroblast growth factor 6	8.32	0	0.73	0.35	0.31
P21781	Fibroblast growth factor 7	7.45	0	0.72	0.29	0.3
P55075	Fibroblast growth factor 8 isoform A	10.64	0	0.66	0.42	0.39
P55075	Fibroblast growth factor 8 isoform B	8.71	0.85	0.63	0.81	0.75
P31371	Fibroblast growth factor 9	4.37	0.92	0.94	0.94	0.78
P11362	Fibroblast growth factor receptor 1	4.69	0.82	0.67	0.77	0.81
P21802	Fibroblast growth factor receptor 2	7.28	0.97	0.97	0.88	0.84
P22607	Fibroblast growth factor receptor 3	6	0.96	0.97	0.92	0.87
P22455	Fibroblast growth factor receptor 4	5.33	0.93	0.93	0.98	0.96
P02751	Fibronectin	11	0.83	0.87	0.49	0.5
P02751	Fibronectin Fragment 3	11.21	0.86	0.87	0.53	0.52
P02751	Fibronectin Fragment 4	8.82	0.28	0.87	0.38	0.31
O00602	Ficolin-1	8.96	0.65	0.85	0.85	0.77
Q15485	Ficolin-2	6	0.69	0.33	0.67	0.83
O75636	Ficolin-3	26.53	0.57	0.51	0.96	0.95
P49771	Fms-related tyrosine kinase 3 ligand	6.47	0.95	0.97	0.83	0.82
Q05397	Focal adhesion kinase 1	6.91	0.94	0.85	0.89	0.83
P01215, P01225	Follicle stimulating hormone	3.31	0.97	0.97	0.93	0.92
P19883	Follistatin	7.26	0.49	0.72	0.54	0.39
Q12841	Follistatin-related protein 1	5.27	0.5	0.52	0.63	0.62
O95633	Follistatin-related protein 3	4.64	0.03	0.49	0.66	0.62
O95954	Formimidoyltransferase-cyclodeaminase	5.64	0.64	0.9	0.65	0.62
P78423	Fractalkine	9.79	0	0.58	0.56	0.44
P04075	Fructose-bisphosphate aldolase A	7.76	0	0.64	0.61	0.65
P14635	G2/mitotic-specific cyclin-B1	9.97	0.8	0.83	0.97	0.91
P21217	Galactoside 3(4)-L-fucosyltransferase	3.4	0.91	0.9	0.95	0.94
Q05315	Galectin-10	8.35	0.79	0.92	0.86	0.69
P05162	Galectin-2	5.56	0.75	0.66	0.92	0.85
P17931	Galectin-3	7.59	0.38	0.74	0.87	0.71
Q08380	Galectin-3-binding protein	10.56	0.37	0.95	0.9	0.87
P56470	Galectin-4	6.33	0.24	0.73	0.5	0.41
P47929	Galectin-7	5.79	0.18	0.93	0.19	0.48
O00214	Galectin-8	6.32	0.82	0.7	0.91	0.77
O00182	Galectin-9	5.43	0.72	0.6	0.9	0.75
P09104	Gamma-enolase	7.96	0.42	0.84	0.47	0.36
P07492	Gastrin-releasing peptide	9.31	0.86	0.91	0.96	0.83
P56159	GDNF family receptor alpha-1	5.73	0.85	0.98	0.83	0.53
O00451	GDNF family receptor alpha-2	4.83	0.52	0.83	0.71	0.68
O60609	GDNF family receptor alpha-3	6.45	0.66	0.76	0.46	0.56
P06396	Gelsolin	7.55	0.09	0.48	0.44	0.57
P07093	Glia-derived nexin	10.88	0.19	-0.05	0	-0.12
P39905	Glial cell line-derived neurotrophic factor	7.03	0.94	0.91	0.92	0.77
P14136	Glial fibrillary acidic protein	3.46	0.92	0.98	0.95	0.83
P01275	Glucagon	7.64	0.69	0.87	0.26	0.31
P04150	Glucocorticoid receptor	11.26	0.87	0.92	0.62	0.4
Q14397	Glucokinase regulatory protein	4.4	0.93	0.91	0.9	0.9
P06744	Glucose-6-phosphate isomerase	5.45	0	0.38	0.27	0.45
Q04609	Glutamate carboxypeptidase 2	3.33	0.7	0.94	0.93	0.87
Q16772	Glutathione S-transferase A3	11.22	0.83	0.87	0.86	0.91
P09211	Glutathione S-transferase P	8.3	0	-0.33	0.75	0.75
P04406	Glyceraldehyde-3-phosphate dehydrogenase	5.03	0	0.19	0.66	0.7
P21695	Glycerol-3-phosphate dehydrogenase [NAD(+)], cytoplasmic	9.06	0.76	0.73	0.7	0.64
P49840, P49841	Glycogen synthase kinase-3 alpha/beta	8.86	0.01	0.68	0.5	0.48
P30419	Glycylpeptide N-tetradecanoyltransferase 1	9.3	0.15	0.71	0.58	0.54
Q8N158	Glypican-2	3.47	0.86	0.89	0.84	0.87
P51654	Glypican-3	6.25	0.41	0.57	0.79	0.8
P78333	Glypican-5	5.28	0.86	0.78	0.86	0.82
Q9Y625	Glypican-6	4.73	0.62	0.88	0.35	0.24
Q70626	gp41 C34 peptide, HIV	8.84	0.85	0.82	0.76	0.76
P28799	Granulins	6.01	0.51	0.85	0.59	0.53
P09919	Granulocyte colony-stimulating factor	5.62	0.74	0.95	0.85	0.75
Q99062	Granulocyte colony-stimulating factor receptor	15.69	0.93	0.88	0.94	0.94
P04141	Granulocyte-macrophage colony-stimulating factor	5.72	0.9	0.85	0.7	0.41
P22749	Granulysin	5.94	0.89	0.91	0.87	0.89
P12544	Granzyme A	6.62	0.1	0.73	0.63	0.73
P10144	Granzyme B	5.97	0.94	0.9	0.52	0.52
P20718	Granzyme H	14.66	0.92	0.87	0.95	0.84
O75791	GRB2-related adapter protein 2	6.53	0.83	0.84	0.93	0.69
O60565	Gremlin-1	9.57	0.84	0.87	0.66	0.52
P19876, P19875	Gro-beta/gamma	8.37	0	0.58	0.63	0.49
O15496	Group 10 secretory phospholipase A2	5.86	0.8	0.76	0.96	0.77
Q9NZK7	Group IIE secretory phospholipase A2	5.09	0.89	0.89	0.87	0.82
P54826	Growth arrest-specific protein 1	6.22	0.6	0.67	0.89	0.55
P62993	Growth factor receptor-bound protein 2	10.58	0	-0.31	0.57	0.62
P10912	Growth hormone receptor	6.47	0.75	0.92	0.81	0.82
O95390	Growth/differentiation factor 11	6.57	0.61	0.82	0.86	0.72
O95390 O14793	Growth/differentiation factor 11/8	2.75	0.9	0.85	0.68	0.79
Q99988	Growth/differentiation factor 15	5.51	0.86	0.86	0.76	0.79
Q9UK05	Growth/differentiation factor 2	6.41	0.92	0.93	0.74	0.67
P43026	Growth/differentiation factor 5	10.35	0.05	0.2	0.74	0.78
O14793	Growth/differentiation factor 8	3.93	0.45	0.51	0.63	0.64
O60383	Growth/differentiation factor 9	6.13	0.94	0.85	0.74	0.65
P09341	Growth-regulated alpha protein	5.15	0	0.6	0.79	0.63
P01116	GTPase KRas	6.76	0.82	0.89	0.72	0.67
P62826	GTP-binding nuclear protein Ran	6.79	0	0.31	0.44	0.44
P00738	Haptoglobin	9.52	0.68	0.85	0.58	0.92
P0DMV8	Heat shock 70 kDa protein 1A	4.39	0.33	0.33	0.37	0.57
P11142	Heat shock cognate 71 kDa protein	10.17	0.18	0.36	0.21	0.21
P04792	Heat shock protein beta-1	11.63	0.26	0.7	0.78	0.72
P07900, P08238	Heat shock protein HSP 90-alpha/beta	15.51	0	0.3	0.42	0.43
P08238	Heat shock protein HSP 90-beta	9.99	0	0.43	0.53	0.54
P30519	Heme oxygenase 2	6.23	0.6	0.24	0.38	0.35
Q9Y5N5	HemK methyltransferase family member 2	11.17	0	0.3	0.43	0.45
P69905, P68871	Hemoglobin	34.2	0.08	0.75	0.08	0.17
Q6ZVN8	Hemojuvelin	5.51	0.73	0.73	0.3	0.27
P02790	Hemopexin	5.57	0.99	0.98	0.95	0.94
O60243	Heparan-sulfate 6-O-sulfotransferase 1	4.38	0.75	0.86	0.45	0.37
P05546	Heparin cofactor 2	4.53	0.86	0.88	0.67	0.74
Q99075	Heparin-binding EGF-like growth factor	4.09	0.85	0.82	0.91	0.61
Q8TDQ0	Hepatitis A virus cellular receptor 2	7.02	0.18	0.75	0.76	0.72
P14210	Hepatocyte growth factor	3.79	0.74	0.86	0.92	0.74
Q04756	Hepatocyte growth factor activator	6.1	0.99	0.93	0.81	0.89
P08581	Hepatocyte growth factor receptor	8.01	0.48	0.83	0.76	0.77
P26927	Hepatocyte growth factor-like protein	6.41	0.86	0.94	0.66	0.76
Q7Z4V5	Hepatoma-derived growth factor-related protein 2	5.55	0.8	0.91	0.15	0.5
P81172	Hepcidin	4.56	0.98	0.97	0.72	0.59
Q9UM44	HERV-H LTR-associating protein 2	4.41	0.71	0.67	0.87	0.85
Q99729	Heterogeneous nuclear ribonucleoprotein A/B	9	0	0.22	0	-0.2
P61978	Heterogeneous nuclear ribonucleoprotein K	6.07	0.84	0.84	0.94	0.91
O60506	Heterogeneous nuclear ribonucleoprotein Q	7.58	0.36	0.76	0.74	0.75
P22626	Heterogeneous nuclear ribonucleoproteins A2/B1	9.64	0.08	-0.2	0	-0.21
P19367	Hexokinase-1	8.27	0.39	0.31	0.93	0.79
P52789	Hexokinase-2	9.72	0.51	0.33	0	-0.07
Q13946	High affinity cAMP-specific 3',5'-cyclic phosphodiesterase 7A	5.57	0.86	0.81	0.95	0.64
O76083	High affinity cGMP-specific 3',5'-cyclic phosphodiesterase 9A	7.29	0.51	0.78	0.69	0.65
P12314	High affinity immunoglobulin gamma Fc receptor I	7	0.94	0.92	0.43	0.37
P04629	High affinity nerve growth factor receptor	7.86	0.86	0.92	0.95	0.85
P09429	High mobility group protein B1	14.75	0.12	0.27	0.19	0.04
P49773	Histidine triad nucleotide-binding protein 1	7.13	0	0.52	0.3	0.2
P04196	Histidine-rich glycoprotein	12.07	0.47	0.62	0.74	0.82
Q92794	Histone acetyltransferase KAT6A	12.18	0.66	0.73	0.45	0.5
O14929	Histone acetyltransferase type B catalytic subunit	4.14	0.65	0.74	0.78	0.51
Q9BY41	Histone deacetylase 8	7.84	0.28	0.76	0.64	0.7
P16403	Histone H1.2	20.53	0.47	0.27	0	-0.02
Q7L7L0	Histone H2A type 3	11.21	0.51	0.81	0.29	0.41
P0C0S5	Histone H2A.z	8.03	0.95	0.83	0.93	0.7
Q16778	Histone H2B type 2-E	9.28	0.92	0.76	0.57	0.31
P68431	Histone H3.1	9.03	0.97	0.94	0.45	0.38
Q96KQ7	Histone-lysine N-methyltransferase EHMT2	11.68	0.53	0.66	0.69	0.71
Q9H9S0	Homeobox protein NANOG	7.06	0.8	0.76	0.94	0.64
Q9H422	Homeodomain-interacting protein kinase 3	4.53	0.96	0.89	0.99	0.95
Q16543	Hsp90 co-chaperone Cdc37	24.49	0	0.01	0.48	0.44
P01215, P01233	Human Chorionic Gonadotropin	6.04	0.96	0.99	0.96	0.95
P10915	Hyaluronan and proteoglycan link protein 1	3.44	0.65	0.88	0.83	0.83
Q16665	Hypoxia-inducible factor 1-alpha	10.59	0.91	0.97	0.9	0.84
O75144	ICOS ligand	9.59	0.43	-0.04	0	0.06
P22304	Iduronate 2-sulfatase	7.05	0.4	0.82	0.54	0.57
P01876, P01877	Immunoglobulin A	6.84	0.97	0.9	0.97	0.96
P24071	Immunoglobulin alpha Fc receptor	4.92	0.96	0.97	0.94	0.77
P01880	Immunoglobulin D	10.98	0.98	0.99	0.96	0.95
P01854	Immunoglobulin E	8.79	0.98	1	0.92	0.93
P01857	Immunoglobulin G	5.47	0.04	0.48	0.24	0.63
P01871	Immunoglobulin M	5.27	0.99	0.97	0.87	0.86
Q6UXK2	Immunoglobulin superfamily containing leucine-rich repeat protein 2	6.5	0.01	0.72	0.64	0.65
P52292	Importin subunit alpha-1	5.78	0.65	0.89	0.9	0.66
Q14974	Importin subunit beta-1	18.56	0	0.01	0.5	0.48
Q07820	Induced myeloid leukemia cell differentiation protein Mcl-1	4.93	0.85	0.85	0.37	0.64
Q9Y6W8	Inducible T-cell costimulator	8.18	0.5	0.79	0.02	-0.02
P08476	Inhibin beta A chain	9.11	0.38	0.7	0.38	0.45
P08476, P09529	Inhibin beta A chain:Inhibin beta B chain heterodimer	6.51	0.63	0.94	0.72	0.63
Q9UK53	Inhibitor of growth protein 1	5.25	0.52	0.88	0.54	0.51
Q15181	Inorganic pyrophosphatase	4.85	0	0.31	0.39	0.37
P20839	Inosine-5'-monophosphate dehydrogenase 1	11.28	0.38	0.09	0	0.15
P12268	Inosine-5'-monophosphate dehydrogenase 2	12.31	0	0.02	0	0.15
P01308	Insulin	6.73	0.66	0.47	0.76	0.77
P06213	Insulin receptor	8.15	0.11	0.73	0.72	0.7
P14735	Insulin-degrading enzyme	6.38	0	0.06	0.39	0.38
P08069	Insulin-like growth factor 1 receptor	8.37	0	0.14	0.41	0.38
P05019	Insulin-like growth factor I	8.22	0	0.74	0.5	0.62
P08833	Insulin-like growth factor-binding protein 1	10.54	0.98	0.99	0.7	0.74
P18065	Insulin-like growth factor-binding protein 2	7.07	0.89	0.9	0.75	0.76
P17936	Insulin-like growth factor-binding protein 3	6.23	0.56	0.8	0.82	0.77
P22692	Insulin-like growth factor-binding protein 4	6.35	0.63	0.75	0.09	0.43
P24593	Insulin-like growth factor-binding protein 5	6.11	0.92	0.84	0.48	0.71
P24592	Insulin-like growth factor-binding protein 6	7.33	0.8	0.93	0.81	0.82
Q16270	Insulin-like growth factor-binding protein 7	5.04	0	0.71	0.47	0.51
P56199, P05556	Integrin alpha-I: beta-1 complex	18.63	0.24	0.69	0.2	0.35
P08514, P05106	Integrin alpha-IIb: beta-3 complex	12.9	0.65	0.78	0.84	0.79
P06756, P18084	Integrin alpha-V: beta-5 complex	3.45	0.95	0.9	0.96	0.9
Q14624	Inter-alpha-trypsin inhibitor heavy chain H4	5.43	0.66	0.73	0.12	0.5
P05362	Intercellular adhesion molecule 1	3.21	0.79	0.85	0.93	0.91
P13598	Intercellular adhesion molecule 2	6.19	0.96	0.59	0.3	0.57
P32942	Intercellular adhesion molecule 3	8.36	0.82	0.55	0.7	0.45
Q9UMF0	Intercellular adhesion molecule 5	4.71	0.76	0.97	0.92	0.89
P17181	Interferon alpha/beta receptor 1	8.78	0.61	0.94	0.6	0.49
P01566	Interferon alpha-10	6.66	0.74	0.95	0.84	0.76
P01563	Interferon alpha-2	7.88	0.72	0.9	0.86	0.75
P01567	Interferon alpha-7	6.8	0.88	0.91	0.9	0.77
P01574	Interferon beta	5.08	0.82	0.94	0.76	0.81
P01579	Interferon gamma	3.94	0.27	0.61	0.84	0.79
P15260	Interferon gamma receptor 1	5.97	0.37	0.72	0.63	0.5
P38484	Interferon gamma receptor 2	5.08	0.81	0.82	0.86	0.8
Q8IU54	Interferon lambda-1	7.66	0.11	0.7	0.22	0.22
Q8IZJ0	Interferon lambda-2	8.67	0.76	0.94	0.71	0.64
P10914	Interferon regulatory factor 1	7.21	0.12	0.38	0.8	0.76
P01583	Interleukin-1 alpha	7.23	0.96	0.94	0.53	0.49
P01584	Interleukin-1 beta	5.36	0.95	0.88	0.96	0.92
Q9NPH3	Interleukin-1 Receptor accessory protein	5.97	0.64	0.92	0.92	0.92
P18510	Interleukin-1 receptor antagonist protein	4.85	0.85	0.9	0.79	0.68
P14778	Interleukin-1 receptor type 1	9.9	0	0.66	0.6	0.55
P27930	Interleukin-1 receptor type 2	5.31	0.43	0.87	0.69	0.73
Q01638	Interleukin-1 receptor-like 1	6.87	0.76	0.92	0.87	0.83
Q9HB29	Interleukin-1 receptor-like 2	6.62	0.85	0.8	0.73	0.72
P22301	Interleukin-10	8.8	0.92	0.94	0.98	0.79
Q13651	Interleukin-10 receptor subunit alpha	5.42	0.58	0.55	0.11	0.61
Q08334	Interleukin-10 receptor subunit beta	6.22	0.62	0.83	0.71	0.69
P20809	Interleukin-11	5.14	0.82	0.88	0.54	0.45
P29459, P29460	Interleukin-12	7.92	0.91	0.87	0.97	0.87
P42701	Interleukin-12 receptor subunit beta-1	5.93	0.93	0.92	0.78	0.73
Q99665	Interleukin-12 receptor subunit beta-2	3.94	0.93	0.78	0.86	0.88
P35225	Interleukin-13	4.85	0.95	0.9	0.96	0.88
P78552	Interleukin-13 receptor subunit alpha-1	7.64	0	0.36	0.73	0.58
Q13261	Interleukin-15 receptor subunit alpha	6.53	0.83	0.63	0.08	0.06
Q14005	Interleukin-16	7.91	0.48	0.17	0.29	0.49
Q96F46	Interleukin-17 receptor A	3.8	0.94	0.95	0.97	0.91
Q9NRM6	Interleukin-17 receptor B	6.92	0.76	0.88	0.93	0.83
Q8NAC3	Interleukin-17 receptor C	5.62	0.31	0.91	0.68	0.7
Q8NFM7	Interleukin-17 receptor D	8.05	0.67	0.94	0.93	0.72
Q16552	Interleukin-17A	5.97	0.97	0.98	0.87	0.85
Q9UHF5	Interleukin-17B	6.68	0.87	0.86	0.75	0.66
Q8TAD2	Interleukin-17D	8.91	0.91	0.76	0.96	0.8
Q96PD4	Interleukin-17F	4.03	0.56	0.9	0.69	0.75
Q13478	Interleukin-18 receptor 1	6.31	0.26	0.61	0.77	0.69
O95256	Interleukin-18 receptor accessory protein	7.22	0.92	0.9	0.96	0.86
O95998	Interleukin-18-binding protein	15.55	0.51	0.8	0.61	0.47
Q9UHD0	Interleukin-19	5.42	0.48	0.79	0.81	0.78
P60568	Interleukin-2	10.2	0.46	0.83	0.53	0.39
P01589	Interleukin-2 receptor subunit alpha	9.63	0.95	0.83	0.92	0.8
Q9NYY1	Interleukin-20	16.74	0.72	0.61	0.76	0.74
Q9UHF4	Interleukin-20 receptor subunit alpha	5.21	0.88	0.8	0.91	0.72
Q9GZX6	Interleukin-22	7.55	0.71	0.81	0.85	0.64
Q8N6P7	Interleukin-22 receptor subunit alpha-1	7.84	0.87	0.83	0.67	0.64
Q969J5	Interleukin-22 receptor subunit alpha-2	6.62	0	0.23	0.7	0.69
P29460, Q9NPF7	Interleukin-23	6.02	0.65	0.97	0.77	0.74
Q5VWK5	Interleukin-23 receptor	6.99	0.44	0.85	0.6	0.61
Q13007	Interleukin-24	13.58	0.91	0.86	0.87	0.74
Q9H293	Interleukin-25	7.85	0.74	0.93	0.91	0.88
Q8NEV9, Q14213	Interleukin-27	2.7	0.91	0.92	0.9	0.85
Q6UWB1	Interleukin-27 receptor subunit alpha	4.66	0.87	0.63	0.95	0.74
P08700	Interleukin-3	8.25	0.66	0.85	0.73	0.77
P26951	Interleukin-3 receptor subunit alpha	7.37	0.58	0.8	0.85	0.38
Q6ZMJ4	Interleukin-34	6.85	0.63	0.86	0.73	0.62
Q9UHA7	Interleukin-36 alpha	12.42	0.67	0.8	0.48	0.56
Q9NZH7	Interleukin-36 beta	6.1	0.95	0.92	0.84	0.68
Q9NZH6	Interleukin-37	7.57	0.47	-0.02	0.67	0.59
P05112	Interleukin-4	5.09	0.73	0.92	0.7	0.53
P24394	Interleukin-4 receptor subunit alpha	6.16	0.96	0.99	0.72	0.73
P05113	Interleukin-5	9.83	0.97	0.97	0.93	0.84
Q01344	Interleukin-5 receptor subunit alpha	5.98	0.49	0.86	0.9	0.87
P05231	Interleukin-6	16.76	0.76	0.83	0.93	0.73
P08887	Interleukin-6 receptor subunit alpha	4.9	0.53	0.87	0.82	0.84
P40189	Interleukin-6 receptor subunit beta	5.45	0	0.45	0.52	0.64
P13232	Interleukin-7	10.74	0.89	0.93	0.93	0.81
P16871	Interleukin-7 receptor subunit alpha	5.94	0.96	0.93	0.92	0.81
P10145	Interleukin-8	4.4	0.99	0.87	0.14	0.53
P15248	Interleukin-9	6.05	0.8	0.83	0.9	0.84
P03956	Interstitial collagenase	4.55	0.18	0.55	0.87	0.84
P57087	Junctional adhesion molecule B	4.93	0.4	0.8	0.65	0.63
Q9BX67	Junctional adhesion molecule C	9.99	0	0.65	0.37	0.41
Q86YT9	Junctional adhesion molecule-like	7.69	0.96	0.99	0.9	0.92
Q9UBX7	Kallikrein-11	7.52	0.85	0.92	0.94	0.86
Q9UKR0	Kallikrein-12	10.59	0.38	0.8	0.69	0.7
Q9UKR3	Kallikrein-13	5.61	0.69	0.91	0.86	0.8
Q9P0G3	Kallikrein-14	14.03	0.12	0.67	0.26	0.67
Q9Y5K2	Kallikrein-4	3.5	0.92	0.92	0.92	0.84
Q9Y337	Kallikrein-5	9.91	0.96	0.8	0.67	0.68
Q92876	Kallikrein-6	4.5	0.42	0.05	0.81	0.75
P49862	Kallikrein-7	28.13	0.43	0.41	0.71	0.69
O60259	Kallikrein-8	6.34	0.33	0.91	0.72	0.71
P29622	Kallistatin	3.96	0.86	0.91	0.64	0.7
Q14145	Kelch-like ECH-associated protein 1	7.48	0.71	0.78	0.93	0.81
P05783	Keratin, type I cytoskeletal 18	6.29	0.64	0.9	0.62	0.7
Q99706	Killer cell immunoglobulin-like receptor 2DL4	6	0	0.29	0.46	0.45
P43630	Killer cell immunoglobulin-like receptor 3DL2	5.01	0.87	0.87	0.78	0.67
Q14943	Killer cell immunoglobulin-like receptor 3DS1	7.38	0.9	0.89	0.96	0.92
Q9NZS2	Killer cell lectin-like receptor subfamily F member 1	5.75	0.63	0.73	0.94	0.81
Q8IZU9	Kin of IRRE-like protein 3	4.85	0.77	0.8	0.69	0.69
Q02241	Kinesin-like protein KIF23	6.64	0.14	0.74	0.82	0.45
P01042	Kininogen-1	5.16	0.94	0.9	0.84	0.83
Q8NCW0	Kremen protein 2	8.96	0	0.69	0.36	0.28
O43278	Kunitz-type protease inhibitor 1	11.64	0.12	0.54	0.75	0.69
O43291	Kunitz-type protease inhibitor 2	7.52	0.21	0.59	0.51	0.52
Q16719	Kynureninase	10.52	0.8	0.83	0.89	0.85
Q08431	Lactadherin	11.98	0	0.9	0.51	0.47
P22079	Lactoperoxidase	4.41	0.74	0.87	0.74	0.74
P02788	Lactotransferrin	6.59	0.69	0.43	0.34	0.43
P20700	Lamin-B1	5.92	0.13	0.68	0.25	0.18
P25391, P07942, P11047	Laminin	8.72	0.81	0.92	0.83	0.86
Q8N2S1	Latent-transforming growth factor beta-binding protein 4	6.38	0.72	0.84	0.96	0.55
Q6UX15	Layilin	4.67	0.66	0.92	0.81	0.82
Q99538	Legumain	8.6	0.15	0.81	0.7	0.75
P41159	Leptin	2.64	0.96	0.99	0.9	0.92
P48357	Leptin receptor	4.75	0.85	0.91	0.97	0.83
Q9UIC8	Leucine carboxyl methyltransferase 1	7.42	0.49	0.85	0.48	0.39
Q5S007	Leucine-rich repeat serine/threonine-protein kinase 2	7.24	0.11	0.52	0.3	0.68
Q86UE6	Leucine-rich repeat transmembrane neuronal protein 1	14.79	0.9	0.92	0.69	0.7
Q86VH5	Leucine-rich repeat transmembrane neuronal protein 3	5.89	0.76	0.86	0.92	0.89
Q9NZU1	Leucine-rich repeat transmembrane protein FLRT1	8.53	0	0.84	0.31	0.3
O43155	Leucine-rich repeat transmembrane protein FLRT2	7.91	0	0.52	0.43	0.37
Q9NZU0	Leucine-rich repeat transmembrane protein FLRT3	9.35	0	0.71	0.61	0.72
Q6UXM1	Leucine-rich repeats and immunoglobulin-like domains protein 3	7.2	0.46	0.84	0.12	0.1
P42702	Leukemia inhibitory factor receptor	7.34	0.39	0.83	0.54	0.53
Q8NHL6	Leukocyte immunoglobulin-like receptor subfamily B member 1	4.75	0.91	0.48	0.98	0.89
Q8N423	Leukocyte immunoglobulin-like receptor subfamily B member 2	4.15	0.65	0.93	0.81	0.8
Q08722	Leukocyte surface antigen CD47	9.25	0.18	0.8	0.64	0.36
P09960	Leukotriene A-4 hydrolase	9.8	0.6	0.78	0.05	0.29
Q8N3X6	Ligand-dependent nuclear receptor corepressor-like protein	7.91	0.84	0.91	0.97	0.75
Q13449	Limbic system-associated membrane protein	5.35	0.08	0.71	0.62	0.62
P18428	Lipopolysaccharide-binding protein	8.34	0.43	0.85	0.5	0.61
P05451	Lithostathine-1-alpha	7.84	0.95	0.8	0.85	0.81
P07195	L-lactate dehydrogenase B chain	14.58	0	0.56	0.35	0.22
P06734	Low affinity immunoglobulin epsilon Fc receptor	5.05	0.66	0.87	0.9	0.88
P12318	Low affinity immunoglobulin gamma Fc region receptor II-a	9.51	0.98	0.98	0.99	0.96
P31994	Low affinity immunoglobulin gamma Fc region receptor II-b	7.37	0.88	0.97	0.97	0.97
O75015	Low affinity immunoglobulin gamma Fc region receptor III-B	4.03	0.97	0.96	0.83	0.87
P24666	Low molecular weight phosphotyrosine protein phosphatase	6.41	0	0.61	0.87	0.8
P01130	Low-density lipoprotein receptor	7.3	0.94	0.97	0.96	0.83
Q07954	Low-density lipoprotein receptor-related protein 1, soluble	5.7	0.44	0.89	0.56	0.58
Q9NZR2	Low-density lipoprotein receptor-related protein 1B	4.35	0.83	0.85	0.75	0.74
Q14114	Low-density lipoprotein receptor-related protein 8	5.47	0.57	0.66	0.76	0.73
P14151	L-Selectin	2.05	0.93	0.97	0.9	0.92
P51884	Lumican	4.9	0.94	0.89	0.4	0.49
P01215, P01229	Luteinizing hormone	6.4	0.74	0.68	0.89	0.93
O95274	Ly6/PLAUR domain-containing protein 3	5.11	0.67	0.78	0.88	0.83
Q9Y5Y7	Lymphatic vessel endothelial hyaluronic acid receptor 1	9.47	0.67	0.34	0.91	0.86
P18627	Lymphocyte activation gene 3 protein	7.04	0.01	0.65	0.51	0.41
O95711	Lymphocyte antigen 86	8.79	0	0.04	0.22	0.44
P47992	Lymphotactin	6.71	0.76	0.85	0.86	0.6
P01374, Q06643	Lymphotoxin alpha1:beta2	7.14	0.34	0.75	0.51	0.56
P01374, Q06643	Lymphotoxin alpha2:beta1	4.8	0.28	0.8	0.57	0.59
P01374	Lymphotoxin-alpha	5.33	0.77	0.79	0.66	0.56
P10619	Lysosomal protective protein	4.68	0	0.34	0.66	0.67
Q14108	Lysosome membrane protein 2	5.41	0.93	0.87	0.98	0.89
P61626	Lysozyme C	7.35	0	0.27	0.66	0.66
P09603	Macrophage colony-stimulating factor 1	3.32	0.64	0.62	0.74	0.79
P07333	Macrophage colony-stimulating factor 1 receptor	11.35	0.8	0.8	0.92	0.91
P22897	Macrophage mannose receptor 1	9.54	0.48	0.68	0.69	0.76
P39900	Macrophage metalloelastase	8.16	0.55	0.94	0.74	0.77
P14174	Macrophage migration inhibitory factor	5.19	0	0.5	0.42	0.3
P21757	Macrophage scavenger receptor types I and II	6.77	0.58	0.78	0.56	0.52
P40121	Macrophage-capping protein	7.97	0.96	0.78	0.28	0.21
Q04912	Macrophage-stimulating protein receptor	8.87	0.9	0.75	0.53	0.58
P40925	Malate dehydrogenase, cytoplasmic	6.92	0	0.57	0.21	0.25
O75556	Mammaglobin-B	5.58	0	0.51	0.31	0.46
P48740	Mannan-binding lectin serine protease 1	6.55	0	-0.2	0.82	0.55
P11226	Mannose-binding protein C	4.33	0.9	0.97	0.92	0.93
P49137	MAP kinase-activated protein kinase 2	8.82	0.03	0.69	0.59	0.59
Q16644	MAP kinase-activated protein kinase 3	7.44	0.39	0.72	0.52	0.6
Q8IW41	MAP kinase-activated protein kinase 5	5.57	0.85	0.84	0.94	0.91
P10721	Mast/stem cell growth factor receptor Kit	12.39	0.59	0.47	0.87	0.85
O00339	Matrilin-2	5.14	0	0.63	0.53	0.65
O15232	Matrilin-3	11.06	0.82	0.91	0.44	0.44
P09237	Matrilysin	10.09	0.76	0.89	0.86	0.88
Q9NQ76	Matrix extracellular phosphoglycoprotein	4.61	0.89	0.92	0.86	0.79
P50281	Matrix metalloproteinase-14	5.45	0.86	0.85	0.92	0.75
P51512	Matrix metalloproteinase-16	7.19	0.83	0.69	0.52	0.12
Q9ULZ9	Matrix metalloproteinase-17	10.16	0.86	0.87	0.2	0.26
P14780	Matrix metalloproteinase-9	5.15	0.57	0.48	0.36	0.4
Q15648	Mediator of RNA polymerase II transcription subunit 1	6.03	0.34	0.81	0.01	0.1
P42679	Megakaryocyte-associated tyrosine-protein kinase	5.81	0.93	0.87	0.93	0.71
Q16674	Melanoma-derived growth regulatory protein	5.47	0.44	0.91	0.61	0.61
Q9BY79	Membrane frizzled-related protein	5.48	0.92	0.94	0.71	0.32
Q495T6	Membrane metallo-endopeptidase-like 1	8.76	0.66	0.79	0.85	0.75
Q13421	Mesothelin	6.23	0.6	0.61	0.95	0.87
P01033	Metalloproteinase inhibitor 1	5.45	0	0.28	0.72	0.74
P16035	Metalloproteinase inhibitor 2	6.62	0.66	0.69	0.71	0.66
P35625	Metalloproteinase inhibitor 3	12.45	0	0.57	0.91	0.91
P53582	Methionine aminopeptidase 1	10.95	0	0	0.67	0.7
P50579	Methionine aminopeptidase 2	5.67	0	0.73	0.61	0.57
O95243	Methyl-CpG-binding domain protein 4	5.59	0.41	0.71	0.74	0.44
Q29983	MHC class I polypeptide-related sequence A	10.64	0.83	0.87	0.98	0.93
Q29980	MHC class I polypeptide-related sequence B	6.28	0.83	0.87	0.92	0.87
P10636	Microtubule-associated protein tau	7.25	0.81	0.76	0.98	0.87
P21741	Midkine	6.64	0.99	0.72	0.82	0.79
Q9H1K4	Mitochondrial glutamate carrier 2	3.83	0.45	0.83	0.69	0.54
Q96DA6	Mitochondrial import inner membrane translocase subunit TIM14	13.17	0.6	0.71	0.64	0.48
P28482	Mitogen-activated protein kinase 1	6.8	0.01	0.64	0.48	0.46
Q15759	Mitogen-activated protein kinase 11	5.85	0.92	0.94	0.88	0.75
P53778	Mitogen-activated protein kinase 12	4.46	0.45	0.64	0.73	0.71
O15264	Mitogen-activated protein kinase 13	5.27	0.81	0.6	0.28	0.37
Q16539	Mitogen-activated protein kinase 14	10.48	0	0.31	0.47	0.5
P27361	Mitogen-activated protein kinase 3	8.5	0	0.6	0.48	0.49
P45983	Mitogen-activated protein kinase 8	5.08	0.05	0.66	0.54	0.51
P45984	Mitogen-activated protein kinase 9	6.15	0.75	0.85	0.96	0.66
O43318, Q15750	Mitogen-activated protein kinase kinase kinase 7:TGF-beta-activated kinase 1 and MAP3K7-binding protein 1 fusion	9.12	0	-0.08	0.38	0.56
P26038	Moesin	6.49	0.6	0.89	0.49	0.48
Q15796	Mothers against decapentaplegic homolog 2	6.6	0	0.73	0.58	0.55
P84022	Mothers against decapentaplegic homolog 3	4.42	0	0.68	0.63	0.64
P15941	Mucin-1	8.41	0.73	0.85	0.98	0.7
P03971	Muellerian-inhibiting factor	10.21	0.04	0.62	0.75	0.7
P01106	Myc proto-oncogene protein	7.81	0.91	0.87	0.96	0.82
P24158	Myeloblastin	9.03	0.94	0.6	0.49	0.54
P20138	Myeloid cell surface antigen CD33	10.32	0.59	0.91	0.86	0.78
P05164	Myeloperoxidase	5.17	0.85	0.78	0.54	0.6
P02144	Myoglobin	5.69	0.21	0.49	0.35	0.36
Q00872	Myosin-binding protein C, slow-type	5.91	0.83	0.93	0.59	0.65
Q9UJ70	N-acetyl-D-glucosamine kinase	4.77	0.14	0.6	0.27	0.41
P15586	N-acetylglucosamine-6-sulfatase	9.23	0.53	0.59	0.4	0.46
Q02083	N-acylethanolamine-hydrolyzing acid amidase	6.17	0.74	0.94	0.84	0.76
Q8IXJ6	NAD-dependent protein deacetylase sirtuin-2	7.03	0.86	0.78	0.93	0.76
P16435	NADPH--cytochrome P450 reductase	7.22	0.52	0.65	0.42	0.57
Q13765	Nascent polypeptide-associated complex subunit alpha	7.2	0.92	0.85	0.65	0.48
O76036	Natural cytotoxicity triggering receptor 1	4.53	0.5	0.71	0.82	0.79
O95944	Natural cytotoxicity triggering receptor 2	8.41	0.61	0.92	0.81	0.77
O14931	Natural cytotoxicity triggering receptor 3	4.58	0.97	0.85	0.93	0.68
Q9BZW8	Natural killer cell receptor 2B4	4.48	0.86	0.41	0.92	0.93
O95185	Netrin receptor UNC5C	4.43	0.12	0.76	0.64	0.62
Q6UXZ4	Netrin receptor UNC5D	6.35	0.12	0.81	0.68	0.69
O95631	Netrin-1	5.55	0.94	0.94	0.91	0.87
Q9HB63	Netrin-4	4.66	0.78	0.69	0.74	0.81
P13591	Neural cell adhesion molecule 1, 120 kDa isoform	6.71	0.63	0.9	0.78	0.83
P32004	Neural cell adhesion molecule L1	8.96	0.19	0.74	0.58	0.67
O00533	Neural cell adhesion molecule L1-like protein	7.26	0.28	0.79	0.72	0.79
Q02297	Neuregulin-1	8.85	0.86	0.73	0.86	0.76
Q8WWG1	Neuregulin-4	6.31	0.92	0.94	0.97	0.75
P58400	Neurexin-1-beta	7.16	0.6	0.84	0.64	0.67
Q9HDB5	Neurexin-3-beta	6.03	0.52	0.87	0.63	0.63
P58417	Neurexophilin-1	9.59	0.08	0.62	0.4	0.63
P41271	Neuroblastoma suppressor of tumorigenicity 1	4.6	0.74	0.92	0.72	0.72
P46531	Neurogenic locus notch homolog protein 1	5.87	0	0.22	0.41	0.5
Q04721	Neurogenic locus notch homolog protein 2	7.23	0.61	0.76	0.88	0.78
Q9UM47	Neurogenic locus notch homolog protein 3	6.04	0.83	0.8	0.74	0.72
Q8N0W4	Neuroligin-4, X-linked	5.88	0.96	0.93	0.68	0.61
Q92823	Neuronal cell adhesion molecule	9.34	0.3	0.68	0.72	0.69
Q7Z3B1	Neuronal growth regulator 1	6.27	0.47	0.85	0.66	0.62
O14786	Neuropilin-1	9.25	0.8	0.85	0.51	0.68
P20783	Neurotrophin-3	5.86	0.94	0.8	0.92	0.56
P34130	Neurotrophin-4	5.24	0.82	0.93	0.82	0.72
Q9NR71	Neutral ceramidase	7.5	0.7	0.92	0.81	0.76
P22894	Neutrophil collagenase	11.67	0.84	0.82	0.34	0.4
P08246	Neutrophil elastase	11.41	0.94	0.45	0.27	0.19
P80188	Neutrophil gelatinase-associated lipocalin	4.64	0.7	0.83	0.64	0.68
P02775	Neutrophil-activating peptide 2	9.24	0	0.27	0.54	0.59
P43490	Nicotinamide phosphoribosyltransferase	11.37	0.94	0.98	0.03	0.26
P14543	Nidogen-1	5.98	0.12	0.38	0.68	0.68
Q14112	Nidogen-2	8.36	0	0.34	0.75	0.7
Q9BZM6	NKG2D ligand 1	6.19	0.94	0.83	0.86	0.9
Q9BZM5	NKG2D ligand 2	6.19	0.9	0.84	0.98	0.92
Q9BZM4	NKG2D ligand 3	8.85	0.15	0.69	0.39	0.38
P26718	NKG2-D type II integral membrane protein	5.68	0.81	0.92	0.95	0.9
Q13253	Noggin	4.5	0.69	0.5	0.83	0.8
P05114	Non-histone chromosomal protein HMG-14	10.65	0.82	0.68	0.91	0.88
P29597	Non-receptor tyrosine-protein kinase TYK2	7.26	0.74	0.89	0.38	0.66
Q9UNZ2	NSFL1 cofactor p47	6.78	0	0.59	0.47	0.43
Q16288	NT-3 growth factor receptor	8.99	0	0.68	0.75	0.75
P16860	N-terminal pro-BNP	8.76	0.7	0.94	0.59	0.63
P20393	Nuclear receptor subfamily 1 group D member 1	5.73	0.93	0.94	0.96	0.94
P15531	Nucleoside diphosphate kinase A	11.56	0	0.74	0.63	0.62
P22392	Nucleoside diphosphate kinase B	10.8	0	0.03	0.59	0.55
Q8IVD9	NudC domain-containing protein 3	6.5	0	0.2	0.72	0.69
Q9NX40	OCIA domain-containing protein 1	4.54	0.21	0.73	0.64	0.66
Q6UX06	Olfactomedin-4	7.98	0.6	0.86	0.85	0.62
P13725	Oncostatin-M	7.66	0.5	0.43	0.87	0.71
Q14982	Opioid-binding protein/cell adhesion molecule	10.36	0.4	0.9	0.48	0.72
P02818	Osteocalcin	6.46	0.83	0.57	0.71	0.65
Q99983	Osteomodulin	5.15	0.68	0.94	0.71	0.76
P10451	Osteopontin	7.41	0.35	0.79	0.83	0.69
P41217	OX-2 membrane glycoprotein	5.05	0.48	0.44	0.59	0.63
P78380	Oxidized low-density lipoprotein receptor 1	11.87	0.78	0.5	0.35	0.45
P01298	Pancreatic hormone	6.53	0.86	0.97	0.55	0.52
Q13219	Pappalysin-1	5.03	0.44	0.86	0.79	0.81
P01270	Parathyroid hormone	8.37	0.81	0.92	0.91	0.66
P12272	Parathyroid hormone-related protein	5.9	0.87	0.94	0.78	0.68
P10082	Peptide YY	6.29	0.58	0.74	0.44	0.49
O75594	Peptidoglycan recognition protein 1	9.45	0.84	0.71	0.58	0.56
P62937	Peptidyl-prolyl cis-trans isomerase A	6.21	0	0.38	0.52	0.6
P23284	Peptidyl-prolyl cis-trans isomerase B	5.74	0.85	0.87	0.9	0.84
Q08752	Peptidyl-prolyl cis-trans isomerase D	8.62	0.46	0.73	0.74	0.74
Q9UNP9	Peptidyl-prolyl cis-trans isomerase E	9.41	0	0.66	0.48	0.51
P30405	Peptidyl-prolyl cis-trans isomerase F, mitochondrial	28.68	0	0.03	0.53	0.64
Q15063	Periostin	7.43	0.15	0.62	0.55	0.58
Q06830	Peroxiredoxin-1	10.14	0	0.41	0.06	0.02
P30044	Peroxiredoxin-5, mitochondrial	7.37	0.87	0.83	0.96	0.91
P30041	Peroxiredoxin-6	20.01	0	0.5	0.27	0.26
P50542	Peroxisomal targeting signal 1 receptor	8.72	0.91	0.85	0.85	0.88
O60542	Persephin	4.02	0.83	0.92	0.53	0.61
O95571	Persulfide dioxygenase ETHE1, mitochondrial	5.27	0.89	0.97	0.7	0.52
O00541	Pescadillo homolog	3.38	0.73	0.85	0.58	0.47
P30086	Phosphatidylethanolamine-binding protein 1	6.38	0	0.42	0.31	0.21
P60484	Phosphatidylinositol 3,4,5-trisphosphate 3-phosphatase and dual-specificity protein phosphatase PTEN	3.72	0.97	0.96	0.95	0.91
P48736	Phosphatidylinositol 4,5-bisphosphate 3-kinase catalytic subunit gamma isoform	9.82	0.09	0.65	0.82	0.75
P36871	Phosphoglucomutase-1	4.97	0.96	0.96	0.97	0.8
P00558	Phosphoglycerate kinase 1	6.28	0	0.2	0.64	0.64
P18669	Phosphoglycerate mutase 1	12.52	0.88	0.85	0.61	0.54
P04054	Phospholipase A2	8.47	0.53	0.92	0.6	0.62
P14555	Phospholipase A2, membrane associated	6.97	0.67	0.83	0.71	0.74
P36955	Pigment epithelium-derived factor	4.29	0.89	0.91	0.86	0.9
P42336, P27986	PIK3CA/PIK3R1	5.43	0	0.43	0.5	0.41
Q8IYJ0	PILR alpha-associated neural protein	7.58	0.23	0.84	0.5	0.51
P18509	Pituitary adenylate cyclase-activating polypeptide 27	7.58	0.91	0.92	0.96	0.94
P18509	Pituitary adenylate cyclase-activating polypeptide 38	5.36	0.93	0.97	0.85	0.87
P49763	Placenta growth factor	7.04	0.92	0.7	0.85	0.79
P03952	Plasma kallikrein	4.66	0.77	0.73	0.44	0.64
P05155	Plasma protease C1 inhibitor	5.42	0.89	0.97	0.7	0.73
P05154	Plasma serine protease inhibitor	6.35	0.47	0.68	0	0.28
P00747	Plasmin	6.69	0.85	0.78	0.53	0.48
P00747	Plasminogen	3.63	0.79	0.9	0.68	0.76
P05121	Plasminogen activator inhibitor 1	5.89	0	0.55	0.65	0.61
P16284	Platelet endothelial cell adhesion molecule	5.28	0.88	0.83	0.52	0.58
P02776	Platelet factor 4	7.56	0.07	0.77	0.61	0.55
P16671	Platelet glycoprotein 4	7.76	0.62	0.42	0.84	0.79
P07359	Platelet glycoprotein Ib alpha chain	5.93	0.44	0.38	0.86	0.84
Q9HCN6	Platelet glycoprotein VI	6.29	0	0.07	0.59	0.63
Q9H7M9	Platelet receptor Gi24	10.94	0	-0.2	0.43	0.47
Q13093	Platelet-activating factor acetylhydrolase	8.54	0.25	0.75	0.56	0.73
P68402	Platelet-activating factor acetylhydrolase IB subunit beta	7.16	0	0.57	0.58	0.44
Q9NRA1	Platelet-derived growth factor C	6.12	0.92	0.92	0.97	0.92
P16234	Platelet-derived growth factor receptor alpha	4.37	0.68	0.88	0.83	0.66
P09619	Platelet-derived growth factor receptor beta	8.07	0.76	0.97	0.82	0.86
P04085	Platelet-derived growth factor subunit A	6.12	0	0	0.61	0.62
P01127	Platelet-derived growth factor subunit B	6.32	0	0.27	0.55	0.71
P21246	Pleiotrophin	6.78	0.91	0.97	0.56	0.54
O15031	Plexin-B2	4.52	0	0.81	0.65	0.69
O60486	Plexin-C1	7.6	0	0.56	0.73	0.65
P01833	Polymeric immunoglobulin receptor	7.68	0.66	0.9	0.67	0.66
P0CG47	PolyUbiquitin K48-linked	4.63	0.28	0.01	0.47	0.56
P0CG48	PolyUbiquitin K63-linked	8.79	0	0.84	0.45	0.34
Q99471	Prefoldin subunit 5	9.28	0.05	0.36	0.12	0.14
Q9NZQ7	Programmed cell death 1 ligand 1	5.46	0.9	0.94	0.93	0.84
Q9BQ51	Programmed cell death 1 ligand 2	6.47	0.48	0.71	0.73	0.72
P58294	Prokineticin-1	9.82	0.48	0.06	0.4	0.4
P01236	Prolactin	8.41	0.24	0.76	0.58	0.52
P16471	Prolactin receptor	4.36	0.88	0.49	0.7	0.68
P12004	Proliferating cell nuclear antigen	9.82	0.8	0.85	0.96	0.86
Q9UQ80	Proliferation-associated protein 2G4	9.99	0	0.69	0.21	0.23
Q12884	Prolyl endopeptidase FAP	7.6	0.49	0.78	0.66	0.63
P01189	Pro-opiomelanocortin	6.36	0.68	0.89	0.92	0.84
P27918	Properdin	6.37	0.51	-0.04	0.02	0.66
Q16549	Proprotein convertase subtilisin/kexin type 7	5.14	0.34	0.85	0.76	0.76
Q8NBP7	Proprotein convertase subtilisin/kexin type 9	4.48	0.9	0.65	0.65	0.37
P35354	Prostaglandin G/H synthase 2	12.74	0	0.07	0.05	0.02
P07288	Prostate-specific antigen	7.7	0.81	0.76	0.46	0.39
Q06323	Proteasome activator complex subunit 1	5.91	0	0.47	0.78	0.13
P61289	Proteasome activator complex subunit 3	5.09	0.88	0.87	0.99	0.9
P25786	Proteasome subunit alpha type-1	3.85	0.02	0.37	0.37	0.25
P25787	Proteasome subunit alpha type-2	5.72	0.73	0.16	0.18	0.27
P60900	Proteasome subunit alpha type-6	11.02	0	0.67	0.18	0.26
P11171	Protein 4.1	24.04	0	0.04	0.18	0.16
Q9BXJ7	Protein amnionless	7.15	0.88	0.79	0.95	0.82
Q99497	Protein deglycase DJ-1	7.25	0.92	0.81	0.87	0.75
P07237	Protein disulfide-isomerase	5.03	0.85	0.77	0.83	0.8
P30101	Protein disulfide-isomerase A3	15.56	0	0.2	0.51	0.62
P03129	Protein E7_HPV16	5.03	0.9	0.92	0.89	0.83
P06788	Protein E7_HPV18	6.69	0.46	0.25	0.73	0.65
O95990	Protein FAM107A	3.22	0.95	0.88	0.9	0.73
Q9H098	Protein FAM107B	4.06	0.52	0.87	0.84	0.64
P58499	Protein FAM3B	7.27	0.47	0.4	0.59	0.7
Q96BQ1	Protein FAM3D	5.01	0.73	0.97	0.94	0.9
P78504	Protein jagged-1	12.08	0.38	0.37	0.46	0.51
Q9Y219	Protein jagged-2	5.12	0.94	0.94	0.95	0.93
P17252	Protein kinase C alpha type	9.6	0.09	0.69	0.54	0.54
P05771	Protein kinase C beta type (splice variant beta-II)	14.72	0.33	0.69	0.48	0.51
Q05655	Protein kinase C delta type	24.63	0	0.34	0.7	0.58
P05129	Protein kinase C gamma type	5.44	0.9	0.92	0.9	0.75
P41743	Protein kinase C iota type	5.32	0	0.39	0.53	0.45
Q04759	Protein kinase C theta type	13.87	0	0.33	0.44	0.39
Q05513	Protein kinase C zeta type	10.65	0.26	0.06	0	0.04
Q9HAP6	Protein lin-7 homolog B	7.47	0.33	0.87	0.41	0.29
P48745	Protein NOV homolog	6.19	0.24	0.69	0.83	0.71
P18093	Protein Rev_HV2BE	9.4	0.91	0.92	0.95	0.77
P80511	Protein S100-A12	8.82	0.71	0.03	0	0.15
P26447	Protein S100-A4	7.87	0.08	0.17	0.32	0.36
P06703	Protein S100-A6	5.73	0	0.36	0.12	0.07
P31151	Protein S100-A7	9.65	0.88	0.93	0.95	0.94
P06702	Protein S100-A9	12.55	0.7	0.94	0.34	0.31
Q01105	Protein SET	7.37	0.64	0.7	0.91	0.92
O00755	Protein Wnt-7a	8.05	0.94	0.92	0.9	0.79
Q9UK55	Protein Z-dependent protease inhibitor	5.08	0.86	0.8	0.86	0.87
Q08188	Protein-glutamine gamma-glutamyltransferase E	41.85	0.89	0.49	0.72	0.81
Q13882	Protein-tyrosine kinase 6	3.25	0.92	0.87	0.96	0.91
P00734	Prothrombin	5.12	0.06	-0.22	0.68	0.68
P07949	Proto-oncogene tyrosine-protein kinase receptor Ret	4.64	0.93	0.93	0.71	0.77
P12931	Proto-oncogene tyrosine-protein kinase Src	8.18	0	0.48	0.42	0.41
P15498	Proto-oncogene vav	7.49	0	-0.08	0.49	0.54
P16109	P-selectin	12.23	0	0.2	0.52	0.4
P35247	Pulmonary surfactant-associated protein D	12.21	0	-0.05	0	-0.05
O00764	Pyridoxal kinase	6.03	0.71	0.87	0	0.16
Q96GD0	Pyridoxal phosphate phosphatase	9.41	0	0.7	0.2	0.22
P14618	Pyruvate kinase PKM	11.8	0	0.37	0.51	0.54
O95825	Quinone oxidoreductase-like protein 1	12.01	0.91	0.92	0.8	0.81
P50395	Rab GDP dissociation inhibitor beta	8.2	0	0.38	0.17	0.22
P31749, P31751, Q9Y243	RAC-alpha/beta/gamma serine/threonine-protein kinase	12.4	0	0.5	0.47	0.59
P31751	RAC-beta serine/threonine-protein kinase	10.56	0	0.51	0.55	0.53
P20936	Ras GTPase-activating protein 1	5.68	0.65	0.74	0.8	0.68
P63000	Ras-related C3 botulinum toxin substrate 1	12.44	0	0.15	0.61	0.61
P60763	Ras-related C3 botulinum toxin substrate 3	10.87	0	0.22	0.54	0.61
P04626	Receptor tyrosine-protein kinase erbB-2	7.52	0.95	0.71	0.96	0.87
P21860	Receptor tyrosine-protein kinase erbB-3	10.32	0.62	0.8	0.76	0.76
Q15303	Receptor tyrosine-protein kinase erbB-4	8.91	0.78	0.84	0.9	0.63
P36888	Receptor-type tyrosine-protein kinase FLT3	22.45	0	0.58	0.58	0.59
Q9BYZ8	Regenerating islet-derived protein 4	9.17	0.54	0.82	0.64	0.63
Q9HBX9	Relaxin receptor 1	6.49	0.83	0.96	0.89	0.82
P00797	Renin	8.38	0.91	0.98	0.8	0.77
Q96B86	Repulsive guidance molecule A	5.58	0.21	0.61	0.48	0.56
Q9HD89	Resistin	6.71	0.94	0.97	0.82	0.82
Q9BZR6	Reticulon-4 receptor	5.97	0.7	0.95	0.85	0.82
P06400	Retinoblastoma-associated protein	8.27	0.83	0.34	0.78	0.78
Q99969	Retinoic acid receptor responder protein 2	7.52	0.87	0.83	0.7	0.75
P02753	Retinol-binding protein 4	12.87	0.81	0.86	0.9	0.79
Q6NW40	RGM domain family member B	5.58	0.04	0.73	0.5	0.55
O60930	Ribonuclease H1	8.17	0.91	0.9	0.79	0.65
P51812	Ribosomal protein S6 kinase alpha-3	9.06	0	0.14	0.58	0.59
O75582	Ribosomal protein S6 kinase alpha-5	6.57	0	0.71	0.33	0.32
Q9Y3A5	Ribosome maturation protein SBDS	5.21	0.62	0.83	0.51	0.5
Q14498	RNA-binding protein 39	8.47	0.89	0.89	0	-0.08
Q9HCK4	Roundabout homolog 2	3.93	0	0.7	0.41	0.47
Q96MS0	Roundabout homolog 3	7.16	0.94	0.97	0.88	0.83
Q6UXX9	R-spondin-2	7.27	0.51	0.77	0.95	0.54
Q9BXY4	R-spondin-3	4.13	0.62	0.73	0.84	0.82
Q2I0M5	R-spondin-4	7.27	0.92	0.95	0.92	0.85
Q14162	Scavenger receptor class F member 1	7.43	0	-0.57	0.67	0.67
Q96GP6	Scavenger receptor class F member 2	10.8	0.82	0.88	0.96	0.86
Q86VB7	Scavenger receptor cysteine-rich type 1 protein M130	6.51	0.74	0.87	0.86	0.87
Q9BQB4	Sclerostin	9.2	0.84	0.96	0.79	0.78
Q8WVN6	Secreted and transmembrane protein 1	7.54	0.63	0.76	0.43	0.59
Q8N474	Secreted frizzled-related protein 1	5.63	0.96	0.99	0.65	0.75
Q92765	Secreted frizzled-related protein 3	6.1	0.93	0.88	0.41	0.79
P09683	Secretin	3.79	0.82	0.95	0.84	0.82
Q6UXD5	Seizure 6-like protein 2	7.72	0	0.69	0.56	0.4
Q14563	Semaphorin-3A	3.8	0.79	0.91	0.91	0.68
O15041	Semaphorin-3E	4.64	0.73	0.85	0.95	0.87
Q13591	Semaphorin-5A	7.61	0.37	0.41	0.92	0.8
Q9H2E6	Semaphorin-6A	11.62	0	0.29	0.47	0.45
Q9H3T3	Semaphorin-6B	11.39	0.03	0.66	0.66	0.65
Q9BQR3	Serine protease 27	8.04	0.28	0.22	0.71	0.65
O43464	Serine protease HTRA2, mitochondrial	13.32	0.61	0.66	0.62	0.67
O75716	Serine/threonine-protein kinase 16	7.13	0.9	0.83	0.98	0.73
O94768	Serine/threonine-protein kinase 17B	7.23	0.49	0.24	0	0.09
O14757	Serine/threonine-protein kinase Chk1	5.64	0.82	0.87	0.89	0.83
O96017	Serine/threonine-protein kinase Chk2	5.99	0.96	0.93	0.91	0.8
Q9Y5S2	Serine/threonine-protein kinase MRCK beta	10.55	0	-0.11	0.82	0.72
O75914	Serine/threonine-protein kinase PAK 3	6.14	0.48	0.73	0.81	0.71
Q9NQU5	Serine/threonine-protein kinase PAK 6	14.81	0.88	0.99	0.6	0.61
Q9P286	Serine/threonine-protein kinase PAK 7	13.17	0.91	0.9	0.95	0.73
P11309	Serine/threonine-protein kinase pim-1	6.71	0.96	0.85	0.96	0.86
P53350	Serine/threonine-protein kinase PLK1	4.91	0.79	0.85	0.85	0.73
P37023	Serine/threonine-protein kinase receptor R3	6.62	0.64	0.88	0.96	0.63
Q9UHD2	Serine/threonine-protein kinase TBK1	6.37	0.93	0.94	0.73	0.2
Q9BYP7	Serine/threonine-protein kinase WNK3	9.78	0	0.39	0.26	0.24
P02787	Serotransferrin	6.84	0.33	0.23	0.61	0.55
P02768	Serum albumin	4.05	0.92	0.93	0.52	0.73
P0DJI8	Serum amyloid A-1 protein	11.47	0.99	0.99	0.91	0.92
P02743	Serum amyloid P-component	5.03	0.94	0.97	0.75	0.73
P27169	Serum paraoxonase/arylesterase 1	6.6	0.8	0.73	0.57	0.12
P04278	Sex hormone-binding globulin	5.12	0.99	0.99	0.82	0.84
P10768	S-formylglutathione hydrolase	6.09	0.38	0.44	0.34	0.35
O60880	SH2 domain-containing protein 1A	9.09	0.62	0.75	0.88	0.78
P29353	SHC-transforming protein 1	7.88	0	0.1	0.54	0.59
Q08ET2	Sialic acid-binding Ig-like lectin 14	6.09	0.91	0.98	0.97	0.91
O43699	Sialic acid-binding Ig-like lectin 6	6.3	0.82	0.92	0.91	0.86
Q9Y286	Sialic acid-binding Ig-like lectin 7	5.15	0.72	0.91	0.8	0.65
Q9Y336	Sialic acid-binding Ig-like lectin 9	7.26	0.98	0.95	1	0.9
Q9BZZ2	Sialoadhesin	6.8	0.97	0.73	0.76	0.71
P42224	Signal transducer and activator of transcription 1-alpha/beta	11.15	0	0.55	0.53	0.54
P40763	Signal transducer and activator of transcription 3	12.35	0	0.27	0.46	0.46
P42226	Signal transducer and activator of transcription 6	8.53	0	0.47	0.55	0.55
Q9UIB8	SLAM family member 5	6.06	0	-0.69	0.62	0.69
Q96DU3	SLAM family member 6	8.87	0.85	0.84	0.67	0.64
Q9NQ25	SLAM family member 7	8.09	0.76	0.85	0.94	0.81
Q96PX8	SLIT and NTRK-like protein 1	8.25	0.01	0.57	0.73	0.73
O94991	SLIT and NTRK-like protein 5	6.2	0	0.47	0.59	0.59
O43765	Small glutamine-rich tetratricopeptide repeat-containing protein alpha	10.02	0	0	0.59	0.61
P62306	Small nuclear ribonucleoprotein F	4.88	0.83	0.89	0.72	0.76
P55854	Small ubiquitin-related modifier 3	7.98	0	0.29	0.46	0.54
P61278	Somatostatin-28	4.8	0.8	0.9	0.5	0.36
P01241	Somatotropin	6.28	0.87	0.92	0.92	0.9
Q15465	Sonic hedgehog protein	12.02	0	-0.15	0.59	0.53
O95219	Sorting nexin-4	11.07	0	0.58	0.48	0.52
P09486	SPARC	8.22	0	0.61	0.51	0.59
Q14515	SPARC-like protein 1	6.16	0.11	0.68	0.7	0.78
Q9H4F8	SPARC-related modular calcium-binding protein 1	4.2	0.71	0.71	0.76	0.75
Q13813	Spectrin alpha chain, non-erythrocytic 1	6.4	0.88	0.8	0.94	0.89
P63208	S-phase kinase-associated protein 1	7.14	0.41	0.75	0.2	0.24
Q9NYA1	Sphingosine kinase 1	12.09	0	0.49	0.49	0.46
Q9NRA0	Sphingosine kinase 2	9.99	0.85	0.88	0.89	0.88
Q9HCB6	Spondin-1	5.55	0.72	0.83	0.62	0.59
Q8WWQ8	Stabilin-2	11.41	0.47	0.36	0.9	0.78
P52823	Stanniocalcin-1	3.16	0.29	0.8	0.45	0.43
Q9Y240	Stem cell growth factor-alpha	4.4	0.87	0.84	0.88	0.91
Q9Y240	Stem Cell Growth Factor-beta	4.21	0.94	0.85	0.86	0.87
P31948	Stress-induced-phosphoprotein 1	12.51	0	0.76	0.31	0.34
P48061	Stromal cell-derived factor 1	5.8	0.7	0.71	0.81	0.84
P08254	Stromelysin-1	7.78	0.93	0.92	0.84	0.78
P09238	Stromelysin-2	5.91	0.84	0.97	0.69	0.58
P63279	SUMO-conjugating enzyme UBC9	8.19	0	0.29	0	0.11
P00441	Superoxide dismutase [Cu-Zn]	10.37	0	0.64	0.4	0
P04179	Superoxide dismutase [Mn], mitochondrial	9.01	0.47	0.84	0.84	0.87
P60880	Synaptosomal-associated protein 25	8.24	0.9	0.87	0.76	0.64
Q16623	Syntaxin-1A	6.84	0.41	0.42	0.21	0.22
P13686	Tartrate-resistant acid phosphatase type 5	3.81	0.79	0.81	0.59	0.68
P20226	TATA-box-binding protein	7.5	0.68	0.38	0.21	-0.07
P01730	T-cell surface glycoprotein CD4	4.8	0.95	0.86	0.81	0.52
P24821	Tenascin	6.19	0.43	0.85	0.74	0.77
P13385	Teratocarcinoma-derived growth factor 1	10.65	0.91	0.94	0.98	0.95
Q08629	Testican-1	10.16	0	0.81	0.06	0.04
Q92563	Testican-2	8.43	0.76	0.92	0.72	0.67
P37173	TGF-beta receptor type-2	6.27	0.93	0.71	0.95	0.8
O95881	Thioredoxin domain-containing protein 12	3.69	0.67	0.92	0.93	0.92
P00734	Thrombin	7.44	0.59	0.85	0.42	0.53
P40225	Thrombopoietin	11.61	0.84	0.76	0.69	0.43
P40238	Thrombopoietin Receptor	17.71	0	0.06	0.82	0.79
P07996	Thrombospondin-1	7.13	0	0.59	0.57	0.59
P35442	Thrombospondin-2	8.66	0.46	0.77	0.67	0.65
P35443	Thrombospondin-4	5.81	0.86	0.63	0.48	0.62
Q969D9	Thymic stromal lymphopoietin	7.15	0.36	0.87	0.7	0.42
P04183	Thymidine kinase, cytosolic	7.64	0.68	0.52	0.26	0.26
P04818	Thymidylate synthase	4.74	0.89	0.86	0.2	0.53
P01266	Thyroglobulin	10.67	0.82	0.92	0.95	0.87
P07202	Thyroid peroxidase	5.32	0.83	0.86	0.95	0.85
P01215, P01222	Thyroid Stimulating Hormone	6.96	0.89	0.99	0.75	0.76
P05543	Thyroxine-binding globulin	3.97	0.87	0.83	0.59	0.67
P13726	Tissue Factor	5.93	0.88	0.9	0.97	0.77
P10646	Tissue factor pathway inhibitor	5.01	0.95	0.95	0.52	0.49
P00750	Tissue-type plasminogen activator	6.98	0.61	0.81	0.85	0.8
P33681	T-lymphocyte activation antigen CD80	7.65	0.87	0.94	0.91	0.83
P42081	T-lymphocyte activation antigen CD86	7	0	0.72	0.51	0.42
Q9HBG7	T-lymphocyte surface antigen Ly-9	8.91	0.25	0.82	0.65	0.63
O60603	Toll-like receptor 2	8.19	0.74	0.88	0.65	0.64
O00206	Toll-like receptor 4	8.32	0.93	0.97	0.94	0.75
O00206, Q9Y6Y9	Toll-like receptor 4:Lymphocyte antigen 96 complex	6.98	0	0.45	0.76	0.71
P05412	Transcription factor AP-1	8.06	0.66	0.66	0.85	0.72
Q92994	Transcription factor IIIB 90 kDa subunit	7.22	0.78	0.86	0.98	0.76
Q03167	Transforming growth factor beta receptor type 3	4.67	0.01	0.69	0.6	0.63
P01137	Transforming growth factor beta-1	9.05	0.77	0.9	0.67	0.46
P61812	Transforming growth factor beta-2	8.23	0.93	0.85	0.89	0.86
P10600	Transforming growth factor beta-3	5.51	0.77	0.94	0.82	0.81
Q15582	Transforming growth factor-beta-induced protein ig-h3	9.02	0.12	0.9	0.69	0.74
P37802	Transgelin-2	6.18	0	0.43	0.36	0.45
P29401	Transketolase	8.24	0	0.4	0.33	0.36
P13693	Translationally-controlled tumor protein	11.96	0	0.41	0.55	0.6
Q14956	Transmembrane glycoprotein NMB	5.69	0.23	0.88	0.75	0.68
P04155	Trefoil factor 1	8.77	0.2	0.78	0.66	0.63
Q03403	Trefoil factor 2	8.41	0.2	0.84	0.73	0.69
Q07654	Trefoil factor 3	5.18	0.94	0.91	0.33	0.36
P60174	Triosephosphate isomerase	9.15	0	0.32	0.3	0.28
P09493	Tropomyosin alpha-1 chain	5.14	0.97	0.94	0.93	0.83
P67936	Tropomyosin alpha-4 chain	7.59	0	0.08	0.59	0.57
P07951	Tropomyosin beta chain	10.25	0.15	0.31	0.78	0.67
P19429	Troponin I, cardiac muscle	3.67	0.9	0.93	0.92	0.59
P48788	Troponin I, fast skeletal muscle	7.63	0.56	0.93	0.67	0.74
P45379	Troponin T, cardiac muscle	8	0.74	0.55	0.85	0.6
P07477	Trypsin-1	5.13	0.56	0.82	0.71	0.69
P07478	Trypsin-2	8.31	0.8	0.87	0.81	0.78
P35030	Trypsin-3	6.78	0.93	0.97	0.92	0.8
P20231	Tryptase beta-2	4.83	0.87	0.9	0.94	0.92
Q9NRR2	Tryptase gamma	4.88	0.78	0.87	0.95	0.73
P01375	Tumor necrosis factor	5.01	0.9	0.86	0.92	0.71
O14788	Tumor necrosis factor ligand superfamily member 11	7.53	0.66	0.89	0.89	0.64
O43508	Tumor necrosis factor ligand superfamily member 12	6.01	0.92	0.89	0.85	0.86
Q9Y275	Tumor necrosis factor ligand superfamily member 13B	7.7	0.11	0.78	0.51	0.61
O43557	Tumor necrosis factor ligand superfamily member 14	5.02	0	0.03	0.53	0.57
O95150	Tumor necrosis factor ligand superfamily member 15	7.7	0.4	0.63	0.48	0.36
Q9UNG2	Tumor necrosis factor ligand superfamily member 18	5.86	0.4	0.46	0.66	0.65
P23510	Tumor necrosis factor ligand superfamily member 4	4.25	0.92	0.82	0.95	0.77
P48023	Tumor necrosis factor ligand superfamily member 6, soluble form	6.23	0.62	0.88	0.9	0.89
P32971	Tumor necrosis factor ligand superfamily member 8	4.31	0.46	0.85	0.69	0.68
P41273	Tumor necrosis factor ligand superfamily member 9	4.48	0.83	0.92	0.89	0.82
O00220	Tumor necrosis factor receptor superfamily member 10A	7.88	0.8	0.92	0.88	0.83
O14763	Tumor necrosis factor receptor superfamily member 10B	7.29	0.96	0.94	0.72	0.59
Q9UBN6	Tumor necrosis factor receptor superfamily member 10D	9.72	0.83	0.86	0.73	0.85
Q9Y6Q6	Tumor necrosis factor receptor superfamily member 11A	5.45	0.52	0.57	0.74	0.57
O00300	Tumor necrosis factor receptor superfamily member 11B	10.28	0	0.2	0.63	0.58
Q9NP84	Tumor necrosis factor receptor superfamily member 12A	7.23	0.89	0.9	0.96	0.88
O14836	Tumor necrosis factor receptor superfamily member 13B	5.64	0.52	0.93	0.26	0.23
Q96RJ3	Tumor necrosis factor receptor superfamily member 13C	8.94	0.48	0.41	0.49	0.43
Q92956	Tumor necrosis factor receptor superfamily member 14	4.57	0.94	0.92	0.87	0.66
Q02223	Tumor necrosis factor receptor superfamily member 17	4.95	0.27	0.76	0.77	0.7
Q9Y5U5	Tumor necrosis factor receptor superfamily member 18	7.9	0.64	0.86	0.82	0.77
Q9NS68	Tumor necrosis factor receptor superfamily member 19	6.58	0.9	0.8	0.87	0.59
Q969Z4	Tumor necrosis factor receptor superfamily member 19L	7.68	0.23	0.85	0.41	0.44
P19438	Tumor necrosis factor receptor superfamily member 1A	4.19	0.76	0.51	0.8	0.84
P20333	Tumor necrosis factor receptor superfamily member 1B	5.73	0.7	0.92	0.79	0.76
O75509	Tumor necrosis factor receptor superfamily member 21	5.47	0	0.61	0.64	0.61
Q9HAV5	Tumor necrosis factor receptor superfamily member 27	5.14	0.96	0.99	0.67	0.73
P36941	Tumor necrosis factor receptor superfamily member 3	9.29	0	-0.25	0.49	0.46
P43489	Tumor necrosis factor receptor superfamily member 4	12.23	0.95	0.74	0.87	0.84
P25445	Tumor necrosis factor receptor superfamily member 6	7.11	0.17	0.7	0.75	0.66
O95407	Tumor necrosis factor receptor superfamily member 6B	5.52	0.95	0.9	0.89	0.83
P28908	Tumor necrosis factor receptor superfamily member 8	6.53	0.88	0.89	0.73	0.42
Q07011	Tumor necrosis factor receptor superfamily member 9	3.77	0.77	0.73	0.82	0.74
Q9UNE0	Tumor necrosis factor receptor superfamily member EDAR	7.65	0	0.61	0.89	0.85
P98066	Tumor necrosis factor-inducible gene 6 protein	7.34	0.63	0.98	0.81	0.74
P09758	Tumor-associated calcium signal transducer 2	5.48	0.65	0.81	0.17	0.76
P00519	Tyrosine-protein kinase ABL1	5.64	0.9	0.9	0.83	0.83
Q06187	Tyrosine-protein kinase BTK	14.12	0	0.32	0.59	0.63
P41240	Tyrosine-protein kinase CSK	11.98	0	0.22	0.52	0.51
P16591	Tyrosine-protein kinase Fer	7.36	0	0.23	0.59	0.64
P09769	Tyrosine-protein kinase Fgr	10.12	0.7	0.68	0.61	0.58
P06241	Tyrosine-protein kinase Fyn	15.45	0	-0.31	0.61	0.65
P08631	Tyrosine-protein kinase HCK	9.56	0.86	0.88	0.91	0.8
O60674	Tyrosine-protein kinase JAK2	7.88	0.83	0.72	0.86	0.22
P06239	Tyrosine-protein kinase Lck	7.57	0.08	0.01	0.56	0.19
P07948	Tyrosine-protein kinase Lyn	18.15	0	-0.34	0.51	0.54
P07948	Tyrosine-protein kinase Lyn, isoform B	11.43	0	-0.4	0.58	0.62
P35590	Tyrosine-protein kinase receptor Tie-1, soluble	7.76	0.23	0.73	0.69	0.76
Q06418	Tyrosine-protein kinase receptor TYRO3	6.32	0.56	0.9	0.68	0.68
P42680	Tyrosine-protein kinase Tec	9.21	0.23	0.65	0.59	0.6
Q01973	Tyrosine-protein kinase transmembrane receptor ROR1	9.77	0.06	0.89	0.64	0.71
P07947	Tyrosine-protein kinase Yes	12.07	0	0.57	0.48	0.44
P43403	Tyrosine-protein kinase ZAP-70	10.92	0.34	0.41	0.65	0.46
P18031	Tyrosine-protein phosphatase non-receptor type 1	9.93	0	0.16	0.31	0.4
Q06124	Tyrosine-protein phosphatase non-receptor type 11	7.07	0	-0.43	0.49	0.53
P17706	Tyrosine-protein phosphatase non-receptor type 2	3.81	0.8	0.94	0.86	0.78
P29350	Tyrosine-protein phosphatase non-receptor type 6	7.62	0	-0.29	0.34	0.42
P78324	Tyrosine-protein phosphatase non-receptor type substrate 1	6.82	0.9	0.8	0.99	0.92
P62979	Ubiquitin	18.28	0	-0.36	0	-0.17
Q9UHP3	Ubiquitin carboxyl-terminal hydrolase 25	7.8	0.85	0.5	0.66	0.6
P09936	Ubiquitin carboxyl-terminal hydrolase isozyme L1	8.22	0	0.68	0.31	0.44
P62979	Ubiquitin+1, truncated mutation for UbB	9.62	0	0.1	0.08	0.16
P60604	Ubiquitin-conjugating enzyme E2 G2	5.98	0.47	0.87	0.49	0.68
P68036	Ubiquitin-conjugating enzyme E2 L3	8.71	0	0.57	0.23	0.23
P61088	Ubiquitin-conjugating enzyme E2 N	8.89	0	0.49	0.16	0.2
P61960	Ubiquitin-fold modifier 1	6.23	0	-0.1	0.55	0.57
Q9Y3C8	Ubiquitin-fold modifier-conjugating enzyme 1	5.52	0.23	0.45	0.66	0.62
P05161	Ubiquitin-like protein ISG15	5.07	0	0.36	0.73	0.55
P30085	UMP-CMP kinase	7.77	0.45	0.08	0.72	0.5
Q03405	Urokinase plasminogen activator surface receptor	7.25	0.27	0.51	0.9	0.61
P00749	Urokinase-type plasminogen activator	5.53	0	0.85	0.72	0.75
Q9NP79	Vacuolar protein sorting-associated protein VTA1 homolog	5.75	0	-0.01	0.45	0.55
P19320	Vascular cell adhesion protein 1	6.17	0.78	0.97	0.7	0.69
P15692	Vascular endothelial growth factor A	5.57	0.64	0.39	0.78	0.71
P15692	Vascular endothelial growth factor A, isoform 121	5.42	0.34	0.71	0.95	0.92
P49767	Vascular endothelial growth factor C	7.22	0	0.55	0.38	0.38
O43915	Vascular endothelial growth factor D	9.61	0.9	0.85	0.85	0.73
P35968	Vascular endothelial growth factor receptor 2	4.33	0.17	0.83	0.8	0.79
P35916	Vascular endothelial growth factor receptor 3	5.26	0.48	0.92	0.82	0.85
P01282	Vasoactive Intestinal Peptide	7.13	0.08	0.78	0.75	0.41
Q12907	Vesicular integral-membrane protein VIP36	7.08	0.63	0.8	0.47	0.55
P04070	Vitamin K-dependent protein C	4.66	0.63	0.59	0.79	0.77
P07225	Vitamin K-dependent protein S	6.38	0.9	0.85	0.64	0.81
P04004	Vitronectin	5.94	0.68	0.74	0.92	0.73
P04275	von Willebrand factor	17.84	0.67	0.46	0.61	0.55
Q96PQ0	VPS10 domain-containing receptor SorCS2	6.03	0.8	0.9	0.92	0.81
Q96NZ8	WAP, kazal, immunoglobulin, kunitz and NTR domain-containing protein 1	4.86	0.8	0.94	0.74	0.81
Q8TEU8	WAP, Kazal, immunoglobulin, Kunitz and NTR domain-containing protein 2	8.32	0.55	0.94	0.77	0.68
Q9Y5W5	Wnt inhibitory factor 1	5.45	0.58	0.85	0.96	0.81
O95388	WNT1-inducible-signaling pathway protein 1	14.22	0.41	0.67	0.53	0.71
O95389	WNT1-inducible-signaling pathway protein 3	5.58	0.95	0.94	0.89	0.84
Q9NQW7	Xaa-Pro aminopeptidase 1	8.26	0.23	0.8	0.56	0.5
Q9NP60	X-linked interleukin-1 receptor accessory protein-like 2	4.12	0.92	0.8	0.8	0.81
P12956	X-ray repair cross-complementing protein 6	12.44	0.63	0.48	0.17	-0.15
